# Supplementary material for: Genome-wide association studies and transcriptome analysis reveal novel genes associated with freezing tolerance in rapeseed (Brassica napus L.)
Source: PLoS One. 2025 May 27;20(5):e0322547. doi: 10.1371/journal.pone.0322547 (PMC12111304; doi:10.1371/journal.pone.0322547)
Supplement: S1 Table — (XLSX) [file pone.0322547.s005.xlsx]

## Sheet: Sheet1
BMK.NO	Name	Origin	Species	Type	Flowering.time.(2017/2018.season)	Total_reads	Sequenced.bases	GC(%)	N(%)	Q30(%)	Sequenced.depth	Download(SRA)_link	Download(GSA)_link
R4157	Sl 502	Czechoslovakia	Brassica napus L.	Winter	181	37899396	5673279748	37.58	0	91.97	5	https://sra-download.ncbi.nlm.nih.gov/traces/sra68/SRR/007422/SRR7601138	ftp://download.big.ac.cn/gsa3/CRA001854/CRR060573/CRR060573.sra
R4158	Sl 509	Czechoslovakia	Brassica napus L.	Winter	182	54484908	8156091784	37.81	0	93.34	7	https://sra-downloadb.be-md.ncbi.nlm.nih.gov/sos2/sra-pub-run-15/SRR7601137/SRR7601137.1	ftp://download.big.ac.cn/gsa3/CRA001854/CRR060572/CRR060572.sra
R4163	Op 08, Sonata	Czechoslovakia	Brassica napus L.	Winter	182	37579704	5624811276	37.16	0	92.2	5	https://sra-downloadb.be-md.ncbi.nlm.nih.gov/sos2/sra-pub-run-15/SRR7601134/SRR7601134.1	ftp://download.big.ac.cn/gsa3/CRA001854/CRR060569/CRR060569.sra
R4168	Valecovska	Czechoslovakia	Brassica napus L.	Spring	153	38263656	5728452832	37.96	0	91.6	5	https://sra-download.ncbi.nlm.nih.gov/traces/sra68/SRR/007422/SRR7601123	ftp://download.big.ac.cn/gsa3/CRA001854/CRR060558/CRR060558.sra
R4171	Sl G 2	Czechoslovakia	Brassica napus L.	Winter	182	38075018	5698191490	37.22	0	90.66	5	https://sra-download.ncbi.nlm.nih.gov/traces/sra68/SRR/007422/SRR7601128	ftp://download.big.ac.cn/gsa3/CRA001854/CRR060563/CRR060563.sra
R4176	Sl 17	Czechoslovakia	Brassica napus L.	Winter	183	46085162	6900047482	37.77	0	91.17	6	https://sra-download.ncbi.nlm.nih.gov/traces/sra68/SRR/007422/SRR7601055	ftp://download.big.ac.cn/gsa3/CRA001854/CRR060490/CRR060490.sra
R4177	Sl 25	Czechoslovakia	Brassica napus L.	Winter	184	44002312	6584745384	37.42	0	89.72	6	https://sra-downloadb.be-md.ncbi.nlm.nih.gov/sos2/sra-pub-run-15/SRR7601052/SRR7601052.1	ftp://download.big.ac.cn/gsa3/CRA001854/CRR060487/CRR060487.sra
R4179	Sl 512	Czechoslovakia	Brassica napus L.	Winter	185	43546168	6518944404	37.46	0	93.51	6	https://sra-downloadb.be-md.ncbi.nlm.nih.gov/sos2/sra-pub-run-15/SRR7601058/SRR7601058.1	ftp://download.big.ac.cn/gsa3/CRA001854/CRR060493/CRR060493.sra
R4180	Sl 524	Czechoslovakia	Brassica napus L.	Winter	155	74617242	11167870092	37.38	0	93.37	10	https://sra-download.ncbi.nlm.nih.gov/traces/sra68/SRR/007422/SRR7601059	ftp://download.big.ac.cn/gsa3/CRA001854/CRR060494/CRR060494.sra
R4181	Slapska, Slapy	Czechoslovakia	Brassica napus L.	Winter	182	42545560	6367192448	37.24	0	93.37	5	https://sra-download.ncbi.nlm.nih.gov/traces/sra68/SRR/007422/SRR7601056	ftp://download.big.ac.cn/gsa3/CRA001854/CRR060491/CRR060491.sra
R4182	Trebicska	Czechoslovakia	Brassica napus L.	Winter	182	39059764	5845404112	37.25	0	93.58	5	https://sra-downloadb.be-md.ncbi.nlm.nih.gov/sos2/sra-pub-run-15/SRR7601057/SRR7601057.1	ftp://download.big.ac.cn/gsa3/CRA001854/CRR060492/CRR060492.sra
R4187	Prerovska	Czechoslovakia	Brassica napus L.	Winter	180	41398340	6198691524	37.4	0	91.09	5	https://sra-downloadb.be-md.ncbi.nlm.nih.gov/sos2/sra-pub-run-15/SRR7600914/SRR7600914.1	ftp://download.big.ac.cn/gsa3/CRA001854/CRR060349/CRR060349.sra
R4191	Danska	Czechoslovakia	Brassica napus L.	Winter	182	44126518	6606217264	37.87	0.01	91.32	5	https://sra-downloadb.be-md.ncbi.nlm.nih.gov/sos2/sra-pub-run-15/SRR7600918/SRR7600918.1	ftp://download.big.ac.cn/gsa3/CRA001854/CRR060353/CRR060353.sra
R4194	Op 3/2	Czechoslovakia	Brassica napus L.	Winter	182	48145946	7209179958	37.82	0	91.59	6	https://sra-download.ncbi.nlm.nih.gov/traces/sra68/SRR/007422/SRR7600909	ftp://download.big.ac.cn/gsa3/CRA001854/CRR060344/CRR060344.sra
R4199	Op 01	Czechoslovakia	Brassica napus L.	Winter	183	60719366	9091799724	37.27	0	91.34	8	https://sra-download.ncbi.nlm.nih.gov/traces/sra68/SRR/007422/SRR7600695	ftp://download.big.ac.cn/gsa3/CRA001854/CRR060130/CRR060130.sra
R4202	Sl 29	Czechoslovakia	Brassica napus L.	Winter	180	54795884	8204817772	38.56	0	90.73	7	https://sra-downloadb.be-md.ncbi.nlm.nih.gov/sos2/sra-pub-run-15/SRR7600698/SRR7600698.1	ftp://download.big.ac.cn/gsa3/CRA001854/CRR060133/CRR060133.sra
R4210	Nosovskij 9	Union of Soviet Socialist Republics	Brassica napus L.	Spring	176	42454118	6358025868	37.86	0	91.73	5	https://sra-download.ncbi.nlm.nih.gov/traces/sra68/SRR/007422/SRR7601067	ftp://download.big.ac.cn/gsa3/CRA001854/CRR060502/CRR060502.sra
R4213	unknown	Union of Soviet Socialist Republics	Brassica napus L.	Winter	179	56457292	8453896370	38.55	0	92.11	7	https://sra-downloadb.be-md.ncbi.nlm.nih.gov/sos2/sra-pub-run-15/SRR7601064/SRR7601064.1	ftp://download.big.ac.cn/gsa3/CRA001854/CRR060499/CRR060499.sra
R4215	Kiewskij 18	Union of Soviet Socialist Republics	Brassica napus L.	Winter	179	40125746	6008500862	37.68	0	91.6	5	https://sra-download.ncbi.nlm.nih.gov/traces/sra68/SRR/007422/SRR7600992	ftp://download.big.ac.cn/gsa3/CRA001854/CRR060427/CRR060427.sra
R4218	Mitnickij 2	Union of Soviet Socialist Republics	Brassica napus L.	Winter	183	50937146	7627142086	37.67	0	91.81	6	https://sra-download.ncbi.nlm.nih.gov/traces/sra68/SRR/007422/SRR7600991	ftp://download.big.ac.cn/gsa3/CRA001854/CRR060426/CRR060426.sra
R4219	unknown	Union of Soviet Socialist Republics	Brassica napus L.	Spring	154	39422038	5903319932	37.63	0	92.08	5	https://sra-downloadb.be-md.ncbi.nlm.nih.gov/sos2/sra-pub-run-15/SRR7600988/SRR7600988.1	ftp://download.big.ac.cn/gsa3/CRA001854/CRR060423/CRR060423.sra
R4220	Kiewskij 216	Union of Soviet Socialist Republics	Brassica napus L.	Winter	184	49823904	7461007674	37.99	0	91.7	6	https://sra-downloadb.be-md.ncbi.nlm.nih.gov/sos2/sra-pub-run-15/SRR7600989/SRR7600989.1	ftp://download.big.ac.cn/gsa3/CRA001854/CRR060424/CRR060424.sra
R4222	Nemertschanskij 1	Union of Soviet Socialist Republics	Brassica napus L.	Winter	182	37680248	5642432338	37.46	0	90.59	5	https://sra-download.ncbi.nlm.nih.gov/traces/sra68/SRR/007422/SRR7600987	ftp://download.big.ac.cn/gsa3/CRA001854/CRR060422/CRR060422.sra
R4227	Marnoo	Australia	Brassica napus L.	Spring	164	67642930	10129965244	39.56	0	92.08	8	https://sra-download.ncbi.nlm.nih.gov/traces/sra68/SRR/007422/SRR7600838	ftp://download.big.ac.cn/gsa3/CRA001854/CRR060273/CRR060273.sra
R4229	Wesbrook	Australia	Brassica napus L.	Spring	0	45907468	6873865862	39.13	0	91.32	6	https://sra-download.ncbi.nlm.nih.gov/traces/sra68/SRR/007422/SRR7600832	ftp://download.big.ac.cn/gsa3/CRA001854/CRR060267/CRR060267.sra
R4234	Annick	Belgium	Brassica napus L.	Winter	183	37479202	5612200972	37.83	0	91.83	5	https://sra-downloadb.be-md.ncbi.nlm.nih.gov/sos2/sra-pub-run-15/SRR7600840/SRR7600840.1	ftp://download.big.ac.cn/gsa3/CRA001854/CRR060275/CRR060275.sra
R4236	Tribute	Canada	Brassica napus L.	Spring	159	39435116	5905248950	38.56	0	91.63	5	https://sra-download.ncbi.nlm.nih.gov/traces/sra68/SRR/007422/SRR7600924	ftp://download.big.ac.cn/gsa3/CRA001854/CRR060359/CRR060359.sra
R4239	Golden	Canada	Brassica napus L.	Spring	156	64841602	9710101892	38.77	0	91.2	8	https://sra-download.ncbi.nlm.nih.gov/traces/sra68/SRR/007422/SRR7600919	ftp://download.big.ac.cn/gsa3/CRA001854/CRR060354/CRR060354.sra
R4245	Bridger	Canada	Brassica napus L.	Winter	184	43354752	6492167410	37.76	0	91.76	6	https://sra-download.ncbi.nlm.nih.gov/traces/sra68/SRR/007422/SRR7600758	ftp://download.big.ac.cn/gsa3/CRA001854/CRR060193/CRR060193.sra
R4247	Altex, Stamm 73 G 438	Canada	Brassica napus L.	Spring	0	48333192	7237918070	37.79	0	91.61	6	https://sra-downloadb.be-md.ncbi.nlm.nih.gov/sos2/sra-pub-run-15/SRR7600756/SRR7600756.1	ftp://download.big.ac.cn/gsa3/CRA001854/CRR060191/CRR060191.sra
R4252	Westar	Canada	Brassica napus L.	Spring	152	38377018	5746151934	37.99	0	92.52	5	https://sra-downloadb.be-md.ncbi.nlm.nih.gov/sos2/sra-pub-run-15/SRR7600759/SRR7600759.1	ftp://download.big.ac.cn/gsa3/CRA001854/CRR060194/CRR060194.sra
R4258	unknown	Cuba	Brassica napus L.	Spring	0	50274950	7527087808	37.49	0	92.28	6	https://sra-download.ncbi.nlm.nih.gov/traces/sra68/SRR/007422/SRR7600774	ftp://download.big.ac.cn/gsa3/CRA001854/CRR060209/CRR060209.sra
R4260	Line	Denmark	Brassica napus L.	Spring	0	58799324	8804439034	36.89	0	92.29	7	https://sra-downloadb.be-md.ncbi.nlm.nih.gov/sos2/sra-pub-run-15/SRR7600780/SRR7600780.1	ftp://download.big.ac.cn/gsa3/CRA001854/CRR060215/CRR060215.sra
R4268	Magres Pajbjerg, Magres	Denmark	Brassica napus L.	Winter	0	40137092	6009869382	37.43	0	91.53	5	https://sra-download.ncbi.nlm.nih.gov/traces/sra68/SRR/007422/SRR7600941	ftp://download.big.ac.cn/gsa3/CRA001854/CRR060376/CRR060376.sra
R4275	Kuusiku	Estonia	Brassica napus L.	Winter	0	46198620	6918232800	38.41	0	91.16	6	https://sra-download.ncbi.nlm.nih.gov/traces/sra68/SRR/007422/SRR7601001	ftp://download.big.ac.cn/gsa3/CRA001854/CRR060436/CRR060436.sra
R4281	Brutor	France	Brassica napus L.	Spring	165	43011870	6440207160	37.76	0	92.07	6	https://sra-download.ncbi.nlm.nih.gov/traces/sra68/SRR/007422/SRR7601007	ftp://download.big.ac.cn/gsa3/CRA001854/CRR060442/CRR060442.sra
R4283	Tonus	France	Brassica napus L.	Winter	184	59838046	8960010916	37.81	0	92.05	8	https://sra-download.ncbi.nlm.nih.gov/traces/sra68/SRR/007422/SRR7600998	ftp://download.big.ac.cn/gsa3/CRA001854/CRR060433/CRR060433.sra
R4284	R 77	France	Brassica napus L.	Winter	0	57970398	8680147062	38.1	0	91.94	7	https://sra-downloadb.be-md.ncbi.nlm.nih.gov/sos2/sra-pub-run-15/SRR7600999/SRR7600999.1	ftp://download.big.ac.cn/gsa3/CRA001854/CRR060434/CRR060434.sra
R4295	Kentan, R 68 A	France	Brassica napus L.	Winter	184	65742138	9844695530	38.58	0	92.5	8	https://sra-download.ncbi.nlm.nih.gov/traces/sra68/SRR/007422/SRR7600717	ftp://download.big.ac.cn/gsa3/CRA001854/CRR060152/CRR060152.sra
R4298	Ramses	France	Brassica napus L.	Winter	0	58686258	8788207072	39.15	0	92.09	7	https://sra-download.ncbi.nlm.nih.gov/traces/sra68/SRR/007422/SRR7600716	ftp://download.big.ac.cn/gsa3/CRA001854/CRR060151/CRR060151.sra
R4302	Tantal	France	Brassica napus L.	Spring	0	82019136	12278752722	38.06	0	93.24	11	https://sra-download.ncbi.nlm.nih.gov/traces/sra68/SRR/007422/SRR7600712	ftp://download.big.ac.cn/gsa3/CRA001854/CRR060147/CRR060147.sra
R4310	Jade	France	Brassica napus L.	Winter	182	60012052	8984794108	37.39	0	93.05	8	https://sra-download.ncbi.nlm.nih.gov/traces/sra68/SRR/007422/SRR7600850	ftp://download.big.ac.cn/gsa3/CRA001854/CRR060285/CRR060285.sra
R4311	Toro	France	Brassica napus L.	Spring	167	59789226	8953909158	37.67	0	91.84	8	https://sra-download.ncbi.nlm.nih.gov/traces/sra68/SRR/007422/SRR7600853	ftp://download.big.ac.cn/gsa3/CRA001854/CRR060288/CRR060288.sra
R4314	Janus	France	Brassica napus L.	Winter	177	53919018	8074535326	38.29	0	92.34	7	https://sra-download.ncbi.nlm.nih.gov/traces/sra68/SRR/007422/SRR7600848	ftp://download.big.ac.cn/gsa3/CRA001854/CRR060283/CRR060283.sra
R4316	Orpal, Crop	France	Brassica napus L.	Spring	169	117635190	17615559566	38.04	0	93.48	15	https://sra-downloadb.be-md.ncbi.nlm.nih.gov/sos2/sra-pub-run-15/SRR7600954/SRR7600954.1	ftp://download.big.ac.cn/gsa3/CRA001854/CRR060389/CRR060389.sra
R4324	Bk 27/78	Germany	Brassica napus L.	Winter	184	39839464	5966068784	38.09	0	93.57	5	https://sra-download.ncbi.nlm.nih.gov/traces/sra68/SRR/007422/SRR7600958	ftp://download.big.ac.cn/gsa3/CRA001854/CRR060393/CRR060393.sra
R4325	Erra	Germany	Brassica napus L.	Winter	180	40316040	6035833916	37.84	0	93.35	5	https://sra-download.ncbi.nlm.nih.gov/traces/sra68/SRR/007422/SRR7601086	ftp://download.big.ac.cn/gsa3/CRA001854/CRR060521/CRR060521.sra
R4330	unknown	Germany	Brassica napus L.	Winter	185	40095604	6002645446	37.54	0	92.58	5	https://sra-download.ncbi.nlm.nih.gov/traces/sra68/SRR/007422/SRR7601089	ftp://download.big.ac.cn/gsa3/CRA001854/CRR060524/CRR060524.sra
R4341	unknown	Germany	Brassica napus L.	Winter	179	42536056	6371270108	37.08	0	92.02	5	https://sra-download.ncbi.nlm.nih.gov/traces/sra68/SRR/007422/SRR7600665	ftp://download.big.ac.cn/gsa3/CRA001854/CRR060100/CRR060100.sra
R4342	Wrg 19 - R	Germany	Brassica napus L.	Winter	184	52936008	7925759194	37.77	0	91.54	7	https://sra-download.ncbi.nlm.nih.gov/traces/sra68/SRR/007422/SRR7600666	ftp://download.big.ac.cn/gsa3/CRA001854/CRR060101/CRR060101.sra
R4345	Libritta	Germany	Brassica napus L.	Winter	186	39897440	5974338654	37.96	0	93.09	5	https://sra-download.ncbi.nlm.nih.gov/traces/sra68/SRR/007422/SRR7600797	ftp://download.big.ac.cn/gsa3/CRA001854/CRR060232/CRR060232.sra
R4349	Astor	Germany	Brassica napus L.	Winter	182	41991296	6286367124	37.42	0	92.48	5	https://sra-downloadb.be-md.ncbi.nlm.nih.gov/sos2/sra-pub-run-15/SRR7600801/SRR7600801.1	ftp://download.big.ac.cn/gsa3/CRA001854/CRR060236/CRR060236.sra
R4350	Askari	Germany	Brassica napus L.	Winter	183	41921456	6276167348	37.57	0	92.9	5	https://sra-download.ncbi.nlm.nih.gov/traces/sra68/SRR/007422/SRR7600800	ftp://download.big.ac.cn/gsa3/CRA001854/CRR060235/CRR060235.sra
R4353	Petranova, Lihonova	Germany	Brassica napus L.	Spring	180	42325576	6335891738	37.84	0	92.47	5	https://sra-download.ncbi.nlm.nih.gov/traces/sra68/SRR/007422/SRR7600795	ftp://download.big.ac.cn/gsa3/CRA001854/CRR060230/CRR060230.sra
R4360	Semu 59/82	Germany	Brassica napus L.	Winter	184	84244240	12610444886	37.63	0	93.27	11	https://sra-download.ncbi.nlm.nih.gov/traces/sra68/SRR/007422/SRR7600790	ftp://download.big.ac.cn/gsa3/CRA001854/CRR060225/CRR060225.sra
R4368	Liraglu	Germany	Brassica napus L.	Winter	184	122520418	18335684516	37.61	0	93.29	16	https://sra-download.ncbi.nlm.nih.gov/traces/sra68/SRR/007422/SRR7600652	ftp://download.big.ac.cn/gsa3/CRA001854/CRR060087/CRR060087.sra
R4373	Esb - Kgr - 1	Germany	Brassica napus L.	Winter	183	45574320	6823669766	37.31	0	91.71	6	https://sra-downloadb.be-md.ncbi.nlm.nih.gov/sos2/sra-pub-run-15/SRR7601154/SRR7601154.1	ftp://download.big.ac.cn/gsa3/CRA001854/CRR060589/CRR060589.sra
R4374	Binera	Germany	Brassica napus L.	Winter	186	45580918	6823647750	37.49	0	91.53	6	https://sra-downloadb.be-md.ncbi.nlm.nih.gov/sos2/sra-pub-run-15/SRR7600650/SRR7600650.1	ftp://download.big.ac.cn/gsa3/CRA001854/CRR060085/CRR060085.sra
R4376	Liberty	Germany	Brassica napus L.	Winter	181	42412240	6350483242	37.39	0	89.74	5	https://sra-downloadb.be-md.ncbi.nlm.nih.gov/sos2/sra-pub-run-15/SRR7601020/SRR7601020.1	ftp://download.big.ac.cn/gsa3/CRA001854/CRR060455/CRR060455.sra
R4385	Eragi	Germany	Brassica napus L.	Winter	180	41671284	6239879540	36.98	0	91.52	5	https://sra-download.ncbi.nlm.nih.gov/traces/sra68/SRR/007422/SRR7600880	ftp://download.big.ac.cn/gsa3/CRA001854/CRR060315/CRR060315.sra
R4386	Bnw 36	Germany	Brassica napus L.	Winter	180	42257594	6327492478	37.42	0	92.68	5	https://sra-download.ncbi.nlm.nih.gov/traces/sra68/SRR/007422/SRR7600881	ftp://download.big.ac.cn/gsa3/CRA001854/CRR060316/CRR060316.sra
R4398	Liporta, Wrg 35	Germany	Brassica napus L.	Winter	183	37704310	5646448040	37.32	0	90.65	5	https://sra-download.ncbi.nlm.nih.gov/traces/sra68/SRR/007422/SRR7600738	ftp://download.big.ac.cn/gsa3/CRA001854/CRR060173/CRR060173.sra
R4405	Uranus	Germany	Brassica napus L.	Spring	181	46453968	6956490350	38.1	0	90.7	6	https://sra-download.ncbi.nlm.nih.gov/traces/sra68/SRR/007422/SRR7601119	ftp://download.big.ac.cn/gsa3/CRA001854/CRR060554/CRR060554.sra
R4406	Planet	Germany	Brassica napus L.	Winter	184	95937410	14365489848	37.41	0	89.97	12	https://sra-download.ncbi.nlm.nih.gov/traces/sra68/SRR/007422/SRR7601120	ftp://download.big.ac.cn/gsa3/CRA001854/CRR060555/CRR060555.sra
R4413	Maliras	Germany	Brassica napus L.	Spring	180	68726376	10291251278	37.93	0	89.98	8	https://sra-downloadb.be-md.ncbi.nlm.nih.gov/sos2/sra-pub-run-15/SRR7601121/SRR7601121.1	ftp://download.big.ac.cn/gsa3/CRA001854/CRR060556/CRR060556.sra
R4415	Ledos	Germany	Brassica napus L.	Winter	176	66469858	9954652416	37.54	0	92.32	8	https://sra-downloadb.be-md.ncbi.nlm.nih.gov/sos2/sra-pub-run-15/SRR7600980/SRR7600980.1	ftp://download.big.ac.cn/gsa3/CRA001854/CRR060415/CRR060415.sra
R4420	Sabine	Germany	Brassica napus L.	Winter	182	38591796	5779325986	37.63	0	90.27	5	https://sra-downloadb.be-md.ncbi.nlm.nih.gov/sos2/sra-pub-run-15/SRR7600983/SRR7600983.1	ftp://download.big.ac.cn/gsa3/CRA001854/CRR060418/CRR060418.sra
R4422	unknown	Germany	Brassica napus L.	Spring	167	56764466	8499847566	37.6	0	91.2	7	https://sra-download.ncbi.nlm.nih.gov/traces/sra68/SRR/007422/SRR7600981	ftp://download.big.ac.cn/gsa3/CRA001854/CRR060416/CRR060416.sra
R4431	Esb - Fgr - 1	Germany	Brassica napus L.	Winter	183	39119274	5857891186	37.76	0	90.26	5	https://sra-download.ncbi.nlm.nih.gov/traces/sra68/SRR/007422/SRR7600825	ftp://download.big.ac.cn/gsa3/CRA001854/CRR060260/CRR060260.sra
R4434	Leopard	Germany	Brassica napus L.	Spring	181	46194518	6917751546	37.63	0.01	90.34	6	https://sra-downloadb.be-md.ncbi.nlm.nih.gov/sos2/sra-pub-run-15/SRR7600820/SRR7600820.1	ftp://download.big.ac.cn/gsa3/CRA001854/CRR060255/CRR060255.sra
R4437	Luna	Germany	Brassica napus L.	Winter	179	48665962	7288688452	37.2	0.01	90.16	6	https://sra-download.ncbi.nlm.nih.gov/traces/sra68/SRR/007422/SRR7600932	ftp://download.big.ac.cn/gsa3/CRA001854/CRR060367/CRR060367.sra
R4439	Nubi	Germany	Brassica napus L.	Winter	184	57334140	8586784144	37.59	0.01	90.02	7	https://sra-download.ncbi.nlm.nih.gov/traces/sra68/SRR/007422/SRR7600934	ftp://download.big.ac.cn/gsa3/CRA001854/CRR060369/CRR060369.sra
R4440	Lisonne	Germany	Brassica napus L.	Spring	168	38392428	5749307224	38.12	0.01	90.78	5	https://sra-download.ncbi.nlm.nih.gov/traces/sra68/SRR/007422/SRR7600933	ftp://download.big.ac.cn/gsa3/CRA001854/CRR060368/CRR060368.sra
R4441	Rosko	Germany	Brassica napus L.	Winter	0	39435442	5906008888	37.29	0.01	90.66	5	https://sra-download.ncbi.nlm.nih.gov/traces/sra68/SRR/007422/SRR7600936	ftp://download.big.ac.cn/gsa3/CRA001854/CRR060371/CRR060371.sra
R4450	Orion	Germany	Brassica napus L.	Winter	0	53433302	8001575062	37.27	0.01	90.44	6	https://sra-downloadb.be-md.ncbi.nlm.nih.gov/sos2/sra-pub-run-15/SRR7600770/SRR7600770.1	ftp://download.big.ac.cn/gsa3/CRA001854/CRR060205/CRR060205.sra
R4451	Liglory	Germany	Brassica napus L.	Winter	183	46187418	6916737854	38.66	0.01	90.36	5	https://sra-downloadb.be-md.ncbi.nlm.nih.gov/sos2/sra-pub-run-15/SRR7600767/SRR7600767.1	ftp://download.big.ac.cn/gsa3/CRA001854/CRR060202/CRR060202.sra
R4452	Npz 51	Germany	Brassica napus L.	Winter	185	56682394	8488537034	37.04	0.01	90.72	7	https://sra-downloadb.be-md.ncbi.nlm.nih.gov/sos2/sra-pub-run-15/SRR7600768/SRR7600768.1	ftp://download.big.ac.cn/gsa3/CRA001854/CRR060203/CRR060203.sra
R4453	Nubi 2276	Germany	Brassica napus L.	Winter	184	44557920	6672899460	37.5	0	91.95	6	https://sra-downloadb.be-md.ncbi.nlm.nih.gov/sos2/sra-pub-run-15/SRR7600771/SRR7600771.1	ftp://download.big.ac.cn/gsa3/CRA001854/CRR060206/CRR060206.sra
R4455	unknown	Germany	Brassica napus L.	Spring	161	44908972	6724978918	37.22	0	90.65	6	https://sra-download.ncbi.nlm.nih.gov/traces/sra68/SRR/007422/SRR7600969	ftp://download.big.ac.cn/gsa3/CRA001854/CRR060404/CRR060404.sra
R4463	Korina	Germany	Brassica napus L.	Winter	181	53990308	8085448726	37.32	0	94.13	7	https://sra-downloadb.be-md.ncbi.nlm.nih.gov/sos2/sra-pub-run-15/SRR7600862/SRR7600862.1	ftp://download.big.ac.cn/gsa3/CRA001854/CRR060297/CRR060297.sra
R4464	Diamant	Germany	Brassica napus L.	Winter	182	92892318	13909562876	37.27	0	94.26	12	https://sra-download.ncbi.nlm.nih.gov/traces/sra68/SRR/007422/SRR7600863	ftp://download.big.ac.cn/gsa3/CRA001854/CRR060298/CRR060298.sra
R4465	Nevin	Germany	Brassica napus L.	Winter	183	39868702	5969713038	37.46	0	93.99	5	https://sra-download.ncbi.nlm.nih.gov/traces/sra68/SRR/007422/SRR7601112	ftp://download.big.ac.cn/gsa3/CRA001854/CRR060547/CRR060547.sra
R4469	Niklot	Germany	Brassica napus L.	Winter	181	53449584	8002695152	37.81	0	91.36	7	https://sra-downloadb.be-md.ncbi.nlm.nih.gov/sos2/sra-pub-run-15/SRR7601108/SRR7601108.1	ftp://download.big.ac.cn/gsa3/CRA001854/CRR060543/CRR060543.sra
R4472	Prince	Germany	Brassica napus L.	Winter	178	50311350	7532029068	37.78	0	92.37	6	https://sra-download.ncbi.nlm.nih.gov/traces/sra68/SRR/007422/SRR7601105	ftp://download.big.ac.cn/gsa3/CRA001854/CRR060540/CRR060540.sra
R4473	Echo	Germany	Brassica napus L.	Winter	179	42986852	6436066848	37.73	0	94.59	5	https://sra-download.ncbi.nlm.nih.gov/traces/sra68/SRR/007422/SRR7601104	ftp://download.big.ac.cn/gsa3/CRA001854/CRR060539/CRR060539.sra
R4474	Furax	Germany	Brassica napus L.	Winter	179	44554580	6671917140	38.04	0	94.67	6	https://sra-downloadb.be-md.ncbi.nlm.nih.gov/sos2/sra-pub-run-15/SRR7601103/SRR7601103.1	ftp://download.big.ac.cn/gsa3/CRA001854/CRR060538/CRR060538.sra
R4480	Bk 28/78	Germany	Brassica napus L.	Winter	182	68820142	10304672232	37.72	0.01	93.89	9	https://sra-download.ncbi.nlm.nih.gov/traces/sra68/SRR/007422/SRR7600731	ftp://download.big.ac.cn/gsa3/CRA001854/CRR060166/CRR060166.sra
R4482	Tamara	Germany	Brassica napus L.	Winter	182	42972480	6436223408	38.07	0	91.91	5	https://sra-download.ncbi.nlm.nih.gov/traces/sra68/SRR/007422/SRR7600729	ftp://download.big.ac.cn/gsa3/CRA001854/CRR060164/CRR060164.sra
R4484	Arabella	Germany	Brassica napus L.	Winter	181	53872428	8063947266	38.04	0	93.54	7	https://sra-download.ncbi.nlm.nih.gov/traces/sra68/SRR/007422/SRR7600722	ftp://download.big.ac.cn/gsa3/CRA001854/CRR060157/CRR060157.sra
R4487	Giessener H?henraps	Germany	Brassica napus L.	Winter	162	60519300	9064424598	38.1	0	90.17	7	https://sra-download.ncbi.nlm.nih.gov/traces/sra68/SRR/007422/SRR7600875	ftp://download.big.ac.cn/gsa3/CRA001854/CRR060310/CRR060310.sra
R4489	Kurander	Germany	Brassica napus L.	Winter	182	48291338	7232405456	37.46	0	90.64	6	https://sra-download.ncbi.nlm.nih.gov/traces/sra68/SRR/007422/SRR7600877	ftp://download.big.ac.cn/gsa3/CRA001854/CRR060312/CRR060312.sra
R4500	Belinda	Germany	Brassica napus L.	Winter	183	45549986	6821904676	37.66	0	90.13	6	https://sra-downloadb.be-md.ncbi.nlm.nih.gov/sos2/sra-pub-run-15/SRR7600902/SRR7600902.1	ftp://download.big.ac.cn/gsa3/CRA001854/CRR060337/CRR060337.sra
R4502	St. Si 7450/76, Norli	Germany	Brassica napus L.	Winter	183	41856186	6268370564	37.07	0.01	90.14	5	https://sra-downloadb.be-md.ncbi.nlm.nih.gov/sos2/sra-pub-run-15/SRR7600904/SRR7600904.1	ftp://download.big.ac.cn/gsa3/CRA001854/CRR060339/CRR060339.sra
R4507	Billinda	Germany	Brassica napus L.	Winter	181	40633900	6084936382	37.84	0.02	89.74	5	https://sra-download.ncbi.nlm.nih.gov/traces/sra68/SRR/007422/SRR7601041	ftp://download.big.ac.cn/gsa3/CRA001854/CRR060476/CRR060476.sra
R4508	Liraspa	Germany	Brassica napus L.	Spring	163	61949266	9278071300	38.57	0.01	90.15	7	https://sra-download.ncbi.nlm.nih.gov/traces/sra68/SRR/007422/SRR7601040	ftp://download.big.ac.cn/gsa3/CRA001854/CRR060475/CRR060475.sra
R4510	Olymp	Germany	Brassica napus L.	Winter	185	40588852	6079083460	37.86	0.01	89.82	5	https://sra-download.ncbi.nlm.nih.gov/traces/sra68/SRR/007422/SRR7601046	ftp://download.big.ac.cn/gsa3/CRA001854/CRR060481/CRR060481.sra
R4514	Lirakus, Wrg 34	Germany	Brassica napus L.	Winter	182	49903842	7474379102	37.9	0.01	89.53	6	https://sra-downloadb.be-md.ncbi.nlm.nih.gov/sos2/sra-pub-run-15/SRR7601037/SRR7601037.1	ftp://download.big.ac.cn/gsa3/CRA001854/CRR060472/CRR060472.sra
R4518	Bk 11	Germany	Brassica napus L.	Winter	183	45831892	6864152302	37.34	0.01	90	6	https://sra-download.ncbi.nlm.nih.gov/traces/sra68/SRR/007422/SRR7600684	ftp://download.big.ac.cn/gsa3/CRA001854/CRR060119/CRR060119.sra
R4523	Libravo, Wrg 43	Germany	Brassica napus L.	Winter	182	38277390	5732080266	37.54	0	90.38	5	https://sra-downloadb.be-md.ncbi.nlm.nih.gov/sos2/sra-pub-run-15/SRR7600687/SRR7600687.1	ftp://download.big.ac.cn/gsa3/CRA001854/CRR060122/CRR060122.sra
R4525	Perle, Ha 3804	Germany	Brassica napus L.	Winter	180	44865888	6719190248	37.7	0	90.51	6	https://sra-download.ncbi.nlm.nih.gov/traces/sra68/SRR/007422/SRR7601023	ftp://download.big.ac.cn/gsa3/CRA001854/CRR060458/CRR060458.sra
R4531	Atlas	Germany	Brassica napus L.	Winter	183	45301766	6784351120	37.63	0	90.05	6	https://sra-download.ncbi.nlm.nih.gov/traces/sra68/SRR/007422/SRR7600818	ftp://download.big.ac.cn/gsa3/CRA001854/CRR060253/CRR060253.sra
R4533	Rasant	Germany	Brassica napus L.	Winter	185	38069540	5701251132	37.4	0	90.21	5	https://sra-download.ncbi.nlm.nih.gov/traces/sra68/SRR/007422/SRR7600828	ftp://download.big.ac.cn/gsa3/CRA001854/CRR060263/CRR060263.sra
R4547	Metol	Germany	Brassica napus L.	Winter	183	49355396	7387524768	38.08	0	90.65	6	https://sra-download.ncbi.nlm.nih.gov/traces/sra68/SRR/007422/SRR7600704	ftp://download.big.ac.cn/gsa3/CRA001854/CRR060139/CRR060139.sra
R4558	Orle	Germany	Brassica napus L.	Winter	180	51862250	7762333294	38.18	0	91.1	7	https://sra-downloadb.be-md.ncbi.nlm.nih.gov/sos2/sra-pub-run-15/SRR7600748/SRR7600748.1	ftp://download.big.ac.cn/gsa3/CRA001854/CRR060183/CRR060183.sra
R4572	Sonnengold	Germany	Brassica napus L.	Winter	182	46880290	7017353790	37.58	0	91.59	6	https://sra-download.ncbi.nlm.nih.gov/traces/sra68/SRR/007422/SRR7601100	ftp://download.big.ac.cn/gsa3/CRA001854/CRR060535/CRR060535.sra
R4576	Nurator	Germany	Brassica napus L.	Winter	187	44760592	6699622492	37.85	0	91.49	6	https://sra-downloadb.be-md.ncbi.nlm.nih.gov/sos2/sra-pub-run-15/SRR7600835/SRR7600835.1	ftp://download.big.ac.cn/gsa3/CRA001854/CRR060270/CRR060270.sra
R4580	CRP 40.02	Germany	Brassica napus L.	Spring	181	38296012	5733398080	38.06	0	91.72	5	https://sra-download.ncbi.nlm.nih.gov/traces/sra68/SRR/007422/SRR7600844	ftp://download.big.ac.cn/gsa3/CRA001854/CRR060279/CRR060279.sra
R4583	Licondor	Germany	Brassica napus L.	Winter	181	47317714	7083284456	37.25	0	90.99	6	https://sra-download.ncbi.nlm.nih.gov/traces/sra68/SRR/007422/SRR7601036	ftp://download.big.ac.cn/gsa3/CRA001854/CRR060471/CRR060471.sra
R4586	Brauner Schnittkohl	Germany (before 1945)	Brassica napus L.	Winter	181	46264044	6925954938	37.57	0	91.3	6	https://sra-download.ncbi.nlm.nih.gov/traces/sra68/SRR/007422/SRR7601000	ftp://download.big.ac.cn/gsa3/CRA001854/CRR060435/CRR060435.sra
R4592	Kohlraben	Germany	Brassica napus L.	Winter	0	43332380	6487233150	37.84	0	91.55	5	https://sra-download.ncbi.nlm.nih.gov/traces/sra68/SRR/007422/SRR7601009	ftp://download.big.ac.cn/gsa3/CRA001854/CRR060444/CRR060444.sra
R4596	Bnw 1.103/88	German Democratic Republic	Brassica napus L.	Winter	182	42878788	6418214236	37.58	0	91.64	5	https://sra-download.ncbi.nlm.nih.gov/traces/sra68/SRR/007422/SRR7600673	ftp://download.big.ac.cn/gsa3/CRA001854/CRR060108/CRR060108.sra
R4601	Bnw 40	German Democratic Republic	Brassica napus L.	Winter	180	45589928	6824553286	37.97	0	91.35	6	https://sra-download.ncbi.nlm.nih.gov/traces/sra68/SRR/007422/SRR7600676	ftp://download.big.ac.cn/gsa3/CRA001854/CRR060111/CRR060111.sra
R4618	SR 403	German Democratic Republic	Brassica napus L.	Winter	189	46369874	6941845700	38.79	0	93.36	6	https://sra-download.ncbi.nlm.nih.gov/traces/sra68/SRR/007422/SRR7600965	ftp://download.big.ac.cn/gsa3/CRA001854/CRR060400/CRR060400.sra
R4627	Bnw 1.59/82	German Democratic Republic	Brassica napus L.	Winter	183	52938944	7924314918	38.08	0	93.23	6	https://sra-download.ncbi.nlm.nih.gov/traces/sra68/SRR/007422/SRR7600808	ftp://download.big.ac.cn/gsa3/CRA001854/CRR060243/CRR060243.sra
R4628	Bnw 1.61/83	German Democratic Republic	Brassica napus L.	Winter	181	43831034	6561423630	38.42	0	92.93	6	https://sra-downloadb.be-md.ncbi.nlm.nih.gov/sos2/sra-pub-run-15/SRR7600809/SRR7600809.1	ftp://download.big.ac.cn/gsa3/CRA001854/CRR060244/CRR060244.sra
R4634	Masora	German Democratic Republic	Brassica napus L.	Spring	176	38225148	5723115660	37.55	0	92.74	5	https://sra-downloadb.be-md.ncbi.nlm.nih.gov/sos2/sra-pub-run-15/SRR7600813/SRR7600813.1	ftp://download.big.ac.cn/gsa3/CRA001854/CRR060248/CRR060248.sra
R4635	Me 6	German Democratic Republic	Brassica napus L.	Winter	179	51309086	7679800848	37.4	0	93.68	7	https://sra-downloadb.be-md.ncbi.nlm.nih.gov/sos2/sra-pub-run-15/SRR7600871/SRR7600871.1	ftp://download.big.ac.cn/gsa3/CRA001854/CRR060306/CRR060306.sra
R4637	Bnw 1.62/83	German Democratic Republic	Brassica napus L.	Winter	183	49774152	7452389924	37.92	0	93.07	6	https://sra-download.ncbi.nlm.nih.gov/traces/sra68/SRR/007422/SRR7600869	ftp://download.big.ac.cn/gsa3/CRA001854/CRR060304/CRR060304.sra
R4638	Bnw 1.101/88	German Democratic Republic	Brassica napus L.	Winter	182	50585866	7576418178	41.06	0	94.07	5	https://sra-download.ncbi.nlm.nih.gov/traces/sra68/SRR/007422/SRR7600868	ftp://download.big.ac.cn/gsa3/CRA001854/CRR060303/CRR060303.sra
R4640	Bnw 1.63/83	German Democratic Republic	Brassica napus L.	Winter	185	72435072	10844587424	37.78	0	92.15	9	https://sra-download.ncbi.nlm.nih.gov/traces/sra68/SRR/007422/SRR7600866	ftp://download.big.ac.cn/gsa3/CRA001854/CRR060301/CRR060301.sra
R4641	Bnw 10	German Democratic Republic	Brassica napus L.	Winter	181	59191256	8861999212	37.53	0	92.82	8	https://sra-downloadb.be-md.ncbi.nlm.nih.gov/sos2/sra-pub-run-15/SRR7600861/SRR7600861.1	ftp://download.big.ac.cn/gsa3/CRA001854/CRR060296/CRR060296.sra
R4646	Malfura	German Democratic Republic	Brassica napus L.	Winter	181	46192470	6914810996	38.08	0	92.38	6	https://sra-download.ncbi.nlm.nih.gov/traces/sra68/SRR/007422/SRR7600752	ftp://download.big.ac.cn/gsa3/CRA001854/CRR060187/CRR060187.sra
R4647	Po 3	German Democratic Republic	Brassica napus L.	Winter	182	45421050	6799810314	38.5	0	92.31	6	https://sra-downloadb.be-md.ncbi.nlm.nih.gov/sos2/sra-pub-run-15/SRR7601048/SRR7601048.1	ftp://download.big.ac.cn/gsa3/CRA001854/CRR060483/CRR060483.sra
R4654	Gülzower Stamm 262/65	German Democratic Republic	Brassica napus L.	Winter	180	46879056	7017910440	37.56	0	91.87	6	https://sra-download.ncbi.nlm.nih.gov/traces/sra68/SRR/007422/SRR7600720	ftp://download.big.ac.cn/gsa3/CRA001854/CRR060155/CRR060155.sra
R4655	St. 118/69	German Democratic Republic	Brassica napus L.	Winter	180	45724280	6846427616	38.02	0	91.84	6	https://sra-download.ncbi.nlm.nih.gov/traces/sra68/SRR/007422/SRR7600893	ftp://download.big.ac.cn/gsa3/CRA001854/CRR060328/CRR060328.sra
R4664	SR 405	German Democratic Republic	Brassica napus L.	Winter	185	43509268	6513916010	38.04	0	92.34	5	https://sra-download.ncbi.nlm.nih.gov/traces/sra69/SRR/007452/SRR7631061	ftp://download.big.ac.cn/gsa3/CRA001854/CRR060681/CRR060681.sra
R4667	Bnw 24	German Democratic Republic	Brassica napus L.	Winter	180	42782266	6405388748	38.17	0	92.54	5	https://sra-downloadb.be-md.ncbi.nlm.nih.gov/sos2/sra-pub-run-15/SRR7631058/SRR7631058.1	ftp://download.big.ac.cn/gsa3/CRA001854/CRR060678/CRR060678.sra
R4678	SR 414	German Democratic Republic	Brassica napus L.	Winter	184	60039758	8990030318	37.57	0.05	93.15	8	https://sra-download.ncbi.nlm.nih.gov/traces/sra69/SRR/007452/SRR7631461	ftp://download.big.ac.cn/gsa3/CRA001854/CRR061081/CRR061081.sra
R4680	Bnw 59 /82	German Democratic Republic	Brassica napus L.	Winter	184	41851376	6265868612	37.56	0.05	93.34	5	https://sra-download.ncbi.nlm.nih.gov/traces/sra69/SRR/007452/SRR7631347	ftp://download.big.ac.cn/gsa3/CRA001854/CRR060967/CRR060967.sra
R4684	Fert?di T?rzsk?nyvezett	Hungary	Brassica napus L.	Winter	179	55904536	8370424464	37.61	0.05	93.3	7	https://sra-download.ncbi.nlm.nih.gov/traces/sra69/SRR/007452/SRR7631343	ftp://download.big.ac.cn/gsa3/CRA001854/CRR060963/CRR060963.sra
R4689	Ir 5	Hungary	Brassica napus L.	Winter	181	46394840	6947166422	37.36	0	93.17	6	https://sra-download.ncbi.nlm.nih.gov/traces/sra69/SRR/007452/SRR7631352	ftp://download.big.ac.cn/gsa3/CRA001854/CRR060972/CRR060972.sra
R4690	Sobotka Utantermés	Hungary	Brassica napus L.	Winter	179	40413348	6051920156	37.67	0.05	93.59	5	https://sra-download.ncbi.nlm.nih.gov/traces/sra69/SRR/007452/SRR7631221	ftp://download.big.ac.cn/gsa3/CRA001854/CRR060841/CRR060841.sra
R4695	unknown	Italy	Brassica napus L.	Spring	176	46469450	6956211792	37.45	0	92.76	6	https://sra-downloadb.be-md.ncbi.nlm.nih.gov/sos2/sra-pub-run-15/SRR7631224/SRR7631224.1	ftp://download.big.ac.cn/gsa3/CRA001854/CRR060844/CRR060844.sra
R4696	Leonessa	Italy	Brassica napus L.	Spring	172	47735428	7146192334	37.5	0	93.19	6	https://sra-downloadb.be-md.ncbi.nlm.nih.gov/sos2/sra-pub-run-15/SRR7631223/SRR7631223.1	ftp://download.big.ac.cn/gsa3/CRA001854/CRR060843/CRR060843.sra
R4697	sinapri	Italy	Brassica napus L.	Winter	179	71701460	10735290554	37.55	0	93.08	9	https://sra-download.ncbi.nlm.nih.gov/traces/sra69/SRR/007452/SRR7631222	ftp://download.big.ac.cn/gsa3/CRA001854/CRR060842/CRR060842.sra
R4698	cima rapa	Italy	Brassica napus L.	Spring	177	59046578	8839607182	37.46	0	93.32	8	https://sra-download.ncbi.nlm.nih.gov/traces/sra69/SRR/007452/SRR7631217	ftp://download.big.ac.cn/gsa3/CRA001854/CRR060837/CRR060837.sra
R4707	Hokkai 3-go	Japan	Brassica napus L.	Winter	180	50196438	7514939330	37.57	0	92.75	6	https://sra-downloadb.be-md.ncbi.nlm.nih.gov/sos2/sra-pub-run-15/SRR7631046/SRR7631046.1	ftp://download.big.ac.cn/gsa3/CRA001854/CRR060666/CRR060666.sra
R4713	Michinoku Natane	Japan	Brassica napus L.	Winter	180	60375632	9039345548	37.48	0	92.5	8	https://sra-downloadb.be-md.ncbi.nlm.nih.gov/sos2/sra-pub-run-15/SRR7631423/SRR7631423.1	ftp://download.big.ac.cn/gsa3/CRA001854/CRR061043/CRR061043.sra
R4716	New Hakuran	Japan	Brassica napus L.	Winter	180	80086164	11990577038	37.63	0	93.09	10	https://sra-download.ncbi.nlm.nih.gov/traces/sra69/SRR/007452/SRR7631420	ftp://download.big.ac.cn/gsa3/CRA001854/CRR061040/CRR061040.sra
R4718	Marasaki	Japan	Brassica napus L.	Semi-winter	170	52718420	7893425732	38.15	0	93.36	7	https://sra-download.ncbi.nlm.nih.gov/traces/sra69/SRR/007452/SRR7631416	ftp://download.big.ac.cn/gsa3/CRA001854/CRR061036/CRR061036.sra
R4720	Gogatsuna	Japan	Brassica napus L.	Semi-winter	178	57413462	8596003138	37.58	0	93.09	7	https://sra-downloadb.be-md.ncbi.nlm.nih.gov/sos2/sra-pub-run-15/SRR7631283/SRR7631283.1	ftp://download.big.ac.cn/gsa3/CRA001854/CRR060903/CRR060903.sra
R4722	Murusaki Natane	Japan	Brassica napus L.	Winter	0	39262036	5878709250	37.64	0	93.39	5	https://sra-download.ncbi.nlm.nih.gov/traces/sra69/SRR/007452/SRR7631285	ftp://download.big.ac.cn/gsa3/CRA001854/CRR060905/CRR060905.sra
R4723	unknown	Japan	Brassica napus L.	Winter	181	55746716	8347353764	37.63	0	92.79	7	https://sra-download.ncbi.nlm.nih.gov/traces/sra69/SRR/007452/SRR7631286	ftp://download.big.ac.cn/gsa3/CRA001854/CRR060906/CRR060906.sra
R4725	Azuma (light Yellow)	Japan	Brassica napus L.	Semi-winter	176	99033172	14825643904	37.47	0	93.58	13	https://sra-download.ncbi.nlm.nih.gov/traces/sra69/SRR/007452/SRR7631191	ftp://download.big.ac.cn/gsa3/CRA001854/CRR060811/CRR060811.sra
R4728	Suigenshu	Korea	Brassica napus L.	Semi-winter	179	74600444	11169946904	37.93	0	93.86	9	https://sra-download.ncbi.nlm.nih.gov/traces/sra69/SRR/007452/SRR7631378	ftp://download.big.ac.cn/gsa3/CRA001854/CRR060998/CRR060998.sra
R4731	Daichousen (murayama)	Korea	Brassica napus L.	Semi-winter	175	98483198	14744737218	38.81	0	93.43	12	https://sra-downloadb.be-md.ncbi.nlm.nih.gov/sos2/sra-pub-run-15/SRR7631451/SRR7631451.1	ftp://download.big.ac.cn/gsa3/CRA001854/CRR061071/CRR061071.sra
R4734	unknown	Lithuania	Brassica napus L.	Winter	184	64665524	9681673718	37.24	0	93.41	8	https://sra-download.ncbi.nlm.nih.gov/traces/sra69/SRR/007452/SRR7631136	ftp://download.big.ac.cn/gsa3/CRA001854/CRR060756/CRR060756.sra
R4737	unknown	Morocco	Brassica napus L.	Winter	179	41652336	6236036050	37.38	0	93.17	5	https://sra-download.ncbi.nlm.nih.gov/traces/sra69/SRR/007452/SRR7631425	ftp://download.big.ac.cn/gsa3/CRA001854/CRR061045/CRR061045.sra
R4743	Velox	Netherlands	Brassica napus L.	Winter	182	41092400	6152752858	37.85	0	93.66	5	https://sra-download.ncbi.nlm.nih.gov/traces/sra69/SRR/007452/SRR7630983	ftp://download.big.ac.cn/gsa3/CRA001854/CRR060603/CRR060603.sra
R4747	Mansholts Hamburger Raps	Netherlands	Brassica napus L.	Winter	179	55205066	8264322650	38.39	0	94.1	6	https://sra-downloadb.be-md.ncbi.nlm.nih.gov/sos2/sra-pub-run-15/SRR7630987/SRR7630987.1	ftp://download.big.ac.cn/gsa3/CRA001854/CRR060607/CRR060607.sra
R4748	Marana	Netherlands	Brassica napus L.	Winter	185	67054364	10037898992	37.39	0	94.08	9	https://sra-download.ncbi.nlm.nih.gov/traces/sra69/SRR/007452/SRR7630980	ftp://download.big.ac.cn/gsa3/CRA001854/CRR060600/CRR060600.sra
R4749	Ramon	Netherlands	Brassica napus L.	Winter	181	58854854	8811040544	37.77	0	94.14	7	https://sra-download.ncbi.nlm.nih.gov/traces/sra69/SRR/007452/SRR7630981	ftp://download.big.ac.cn/gsa3/CRA001854/CRR060601/CRR060601.sra
R4755	Bishop	Netherlands	Brassica napus L.	Winter	185	40664664	6088211582	37.74	0	94.17	5	https://sra-download.ncbi.nlm.nih.gov/traces/sra69/SRR/007452/SRR7631374	ftp://download.big.ac.cn/gsa3/CRA001854/CRR060994/CRR060994.sra
R4756	Anton	Netherlands	Brassica napus L.	Winter	187	51231440	7670069804	37.74	0	94.4	7	https://sra-download.ncbi.nlm.nih.gov/traces/sra69/SRR/007452/SRR7631377	ftp://download.big.ac.cn/gsa3/CRA001854/CRR060997/CRR060997.sra
R4757	Baraska	Netherlands	Brassica napus L.	Winter	184	52051334	7791801880	37.3	0	94.5	7	https://sra-downloadb.be-md.ncbi.nlm.nih.gov/sos2/sra-pub-run-15/SRR7631154/SRR7631154.1	ftp://download.big.ac.cn/gsa3/CRA001854/CRR060774/CRR060774.sra
R4758	Viva	Netherlands	Brassica napus L.	Winter	185	44069040	6595571272	37.81	0	94.01	5	https://sra-download.ncbi.nlm.nih.gov/traces/sra69/SRR/007452/SRR7631368	ftp://download.big.ac.cn/gsa3/CRA001854/CRR060988/CRR060988.sra
R4762	Winfred	Netherlands	Brassica napus L.	Winter	187	41522530	6217625976	37.52	0	93.62	5	https://sra-download.ncbi.nlm.nih.gov/traces/sra69/SRR/007452/SRR7631183	ftp://download.big.ac.cn/gsa3/CRA001854/CRR060803/CRR060803.sra
R4763	Mara	Netherlands	Brassica napus L.	Winter	185	57850678	8662493344	37.58	0	93.92	7	https://sra-download.ncbi.nlm.nih.gov/traces/sra69/SRR/007452/SRR7631184	ftp://download.big.ac.cn/gsa3/CRA001854/CRR060804/CRR060804.sra
R4766	Aphid Resistant Rape	New Zealand	Brassica napus L.	Winter	185	41879762	6270992984	38.14	0	93.54	5	https://sra-downloadb.be-md.ncbi.nlm.nih.gov/sos2/sra-pub-run-15/SRR7631187/SRR7631187.1	ftp://download.big.ac.cn/gsa3/CRA001854/CRR060807/CRR060807.sra
R4767	Giant Rape	New Zealand	Brassica napus L.	Winter	181	104640106	15666469886	37.63	0	93.45	13	https://sra-downloadb.be-md.ncbi.nlm.nih.gov/sos2/sra-pub-run-15/SRR7631188/SRR7631188.1	ftp://download.big.ac.cn/gsa3/CRA001854/CRR060808/CRR060808.sra
R4773	1002	Poland	Brassica napus L.	Winter	182	63201002	9459867350	38.16	0	94.09	8	https://sra-download.ncbi.nlm.nih.gov/traces/sra69/SRR/007452/SRR7631325	ftp://download.big.ac.cn/gsa3/CRA001854/CRR060945/CRR060945.sra
R4775	Bronowski	Poland	Brassica napus L.	Spring	177	45297462	6781504138	37.61	0	92.93	6	https://sra-download.ncbi.nlm.nih.gov/traces/sra69/SRR/007452/SRR7631323	ftp://download.big.ac.cn/gsa3/CRA001854/CRR060943/CRR060943.sra
R4776	Opt 341/87	Poland	Brassica napus L.	Winter	184	46245754	6922408528	37.68	0	93.54	6	https://sra-download.ncbi.nlm.nih.gov/traces/sra69/SRR/007452/SRR7631322	ftp://download.big.ac.cn/gsa3/CRA001854/CRR060942/CRR060942.sra
R4779	Pn 3/89	Poland	Brassica napus L.	Winter	184	72646222	10874859664	37.83	0	94.08	9	https://sra-downloadb.be-md.ncbi.nlm.nih.gov/sos2/sra-pub-run-15/SRR7631330/SRR7631330.1	ftp://download.big.ac.cn/gsa3/CRA001854/CRR060950/CRR060950.sra
R4783	Start	Poland	Brassica napus L.	Winter	181	58311020	8732147406	37.63	0	93.88	7	https://sra-downloadb.be-md.ncbi.nlm.nih.gov/sos2/sra-pub-run-15/SRR7631432/SRR7631432.1	ftp://download.big.ac.cn/gsa3/CRA001854/CRR061052/CRR061052.sra
R4784	Mah 2	Poland	Brassica napus L.	Winter	183	47141460	7058876918	37.98	0	93.74	6	https://sra-download.ncbi.nlm.nih.gov/traces/sra69/SRR/007452/SRR7631437	ftp://download.big.ac.cn/gsa3/CRA001854/CRR061057/CRR061057.sra
R4786	Boh 1	Poland	Brassica napus L.	Winter	183	40700740	6095231426	38.05	0	93.69	5	https://sra-download.ncbi.nlm.nih.gov/traces/sra69/SRR/007452/SRR7631435	ftp://download.big.ac.cn/gsa3/CRA001854/CRR061055/CRR061055.sra
R4792	Janek	Poland	Brassica napus L.	Winter	183	110675814	16569333862	38.1	0	94.08	14	https://sra-download.ncbi.nlm.nih.gov/traces/sra69/SRR/007452/SRR7631082	ftp://download.big.ac.cn/gsa3/CRA001854/CRR060702/CRR060702.sra
R4794	Beryl, Jg 75	Poland	Brassica napus L.	Winter	182	41075384	6150164290	37.57	0	93.66	5	https://sra-download.ncbi.nlm.nih.gov/traces/sra69/SRR/007452/SRR7631084	ftp://download.big.ac.cn/gsa3/CRA001854/CRR060704/CRR060704.sra
R4795	188/73	Poland	Brassica napus L.	Winter	182	38229248	5723726174	38.19	0	93.54	5	https://sra-download.ncbi.nlm.nih.gov/traces/sra69/SRR/007452/SRR7631083	ftp://download.big.ac.cn/gsa3/CRA001854/CRR060703/CRR060703.sra
R4796	Boh 987	Poland	Brassica napus L.	Winter	183	44880194	6720197418	37.49	0	94.41	6	https://sra-download.ncbi.nlm.nih.gov/traces/sra69/SRR/007452/SRR7631086	ftp://download.big.ac.cn/gsa3/CRA001854/CRR060706/CRR060706.sra
R4797	Boh 384	Poland	Brassica napus L.	Winter	181	43387774	6496185858	37.48	0	94.37	6	https://sra-download.ncbi.nlm.nih.gov/traces/sra69/SRR/007452/SRR7631085	ftp://download.big.ac.cn/gsa3/CRA001854/CRR060705/CRR060705.sra
R4798	Erake	Poland	Brassica napus L.	Spring	179	51757164	7750456946	37.71	0	93.69	7	https://sra-download.ncbi.nlm.nih.gov/traces/sra69/SRR/007452/SRR7631088	ftp://download.big.ac.cn/gsa3/CRA001854/CRR060708/CRR060708.sra
R4801	Mah 181	Poland	Brassica napus L.	Winter	182	46077660	6900179370	37.74	0	94.06	6	https://sra-downloadb.be-md.ncbi.nlm.nih.gov/sos2/sra-pub-run-15/SRR7631072/SRR7631072.1	ftp://download.big.ac.cn/gsa3/CRA001854/CRR060692/CRR060692.sra
R4810	Mah 232	Poland	Brassica napus L.	Winter	184	46163170	6913783390	38.07	0	91.57	6	https://sra-downloadb.be-md.ncbi.nlm.nih.gov/sos2/sra-pub-run-15/SRR7631239/SRR7631239.1	ftp://download.big.ac.cn/gsa3/CRA001854/CRR060859/CRR060859.sra
R4812	Mah 1, Jantar	Poland	Brassica napus L.	Winter	187	44280736	6631789170	39.27	0	93.98	5	https://sra-download.ncbi.nlm.nih.gov/traces/sra69/SRR/007452/SRR7631237	ftp://download.big.ac.cn/gsa3/CRA001854/CRR060857/CRR060857.sra
R4815	Gorczanski	Poland	Brassica napus L.	Winter	181	57186948	8563802500	37.57	0	93.1	7	https://sra-download.ncbi.nlm.nih.gov/traces/sra69/SRR/007452/SRR7631242	ftp://download.big.ac.cn/gsa3/CRA001854/CRR060862/CRR060862.sra
R4817	Boh 887	Poland	Brassica napus L.	Winter	180	49090782	7351621382	37.25	0	93.43	6	https://sra-downloadb.be-md.ncbi.nlm.nih.gov/sos2/sra-pub-run-15/SRR7631240/SRR7631240.1	ftp://download.big.ac.cn/gsa3/CRA001854/CRR060860/CRR060860.sra
R4822	Bravo Nova	Poland	Brassica napus L.	Winter	184	38310722	5738070286	37.73	0	93.18	5	https://sra-download.ncbi.nlm.nih.gov/traces/sra69/SRR/007452/SRR7631391	ftp://download.big.ac.cn/gsa3/CRA001854/CRR061011/CRR061011.sra
R4825	Slonski	Poland	Brassica napus L.	Winter	184	46364040	6943667142	37.82	0	93.31	6	https://sra-downloadb.be-md.ncbi.nlm.nih.gov/sos2/sra-pub-run-15/SRR7631390/SRR7631390.1	ftp://download.big.ac.cn/gsa3/CRA001854/CRR061010/CRR061010.sra
R4835	Pob 182	Poland	Brassica napus L.	Winter	182	46710900	6996472884	38.62	0	91.99	6	https://sra-download.ncbi.nlm.nih.gov/traces/sra69/SRR/007452/SRR7631009	ftp://download.big.ac.cn/gsa3/CRA001854/CRR060629/CRR060629.sra
R4839	Nusi	Poland	Brassica napus L.	Winter	183	54425726	8149944874	37.85	0	92.31	7	https://sra-download.ncbi.nlm.nih.gov/traces/sra69/SRR/007452/SRR7631005	ftp://download.big.ac.cn/gsa3/CRA001854/CRR060625/CRR060625.sra
R4843	Boh 1187	Poland	Brassica napus L.	Winter	183	38441060	5756366618	37.51	0	93.14	5	https://sra-download.ncbi.nlm.nih.gov/traces/sra69/SRR/007452/SRR7630994	ftp://download.big.ac.cn/gsa3/CRA001854/CRR060614/CRR060614.sra
R4845	Janpol	Poland	Brassica napus L.	Winter	173	37521378	5619042444	37.68	0	92.26	5	https://sra-downloadb.be-md.ncbi.nlm.nih.gov/sos2/sra-pub-run-15/SRR7630996/SRR7630996.1	ftp://download.big.ac.cn/gsa3/CRA001854/CRR060616/CRR060616.sra
R4849	unknown	Poland	Brassica napus L.	Winter	180	44770354	6704598076	37.39	0	92.46	6	https://sra-download.ncbi.nlm.nih.gov/traces/sra69/SRR/007452/SRR7631000	ftp://download.big.ac.cn/gsa3/CRA001854/CRR060620/CRR060620.sra
R4855	unknown	Poland	Brassica napus L.	Winter	0	37514758	5618061180	37.52	0	92.66	5	https://sra-download.ncbi.nlm.nih.gov/traces/sra69/SRR/007452/SRR7631165	ftp://download.big.ac.cn/gsa3/CRA001854/CRR060785/CRR060785.sra
R4861	unknown	Russian Federation	Brassica napus L.	Winter	182	89788060	13448180778	37.63	0	92.48	11	https://sra-downloadb.be-md.ncbi.nlm.nih.gov/sos2/sra-pub-run-15/SRR7631313/SRR7631313.1	ftp://download.big.ac.cn/gsa3/CRA001854/CRR060933/CRR060933.sra
R4862	Siberian	Russian Federation	Brassica napus L.	Winter	187	49096720	7352015612	38.61	0	92.77	6	https://sra-download.ncbi.nlm.nih.gov/traces/sra69/SRR/007452/SRR7631312	ftp://download.big.ac.cn/gsa3/CRA001854/CRR060932/CRR060932.sra
R4868	Vinnickij Mestnyj	Ukraine	Brassica napus L.	Winter	180	45861176	6867392414	37.75	0	92.18	6	https://sra-download.ncbi.nlm.nih.gov/traces/sra69/SRR/007452/SRR7631320	ftp://download.big.ac.cn/gsa3/CRA001854/CRR060940/CRR060940.sra
R4870	Muitnizkij	Ukraine	Brassica napus L.	Winter	182	50992648	7636119856	37.54	0	92.54	7	https://sra-downloadb.be-md.ncbi.nlm.nih.gov/sos2/sra-pub-run-15/SRR7631159/SRR7631159.1	ftp://download.big.ac.cn/gsa3/CRA001854/CRR060779/CRR060779.sra
R4873	Gazelle	United Kingdom	Brassica napus L.	Winter	181	51636774	7731752450	37.3	0	92.59	7	https://sra-downloadb.be-md.ncbi.nlm.nih.gov/sos2/sra-pub-run-15/SRR7631162/SRR7631162.1	ftp://download.big.ac.cn/gsa3/CRA001854/CRR060782/CRR060782.sra
R4875	Dwarf Essex	United Kingdom	Brassica napus L.	Winter	184	38204294	5720980916	37.37	0	92.76	5	https://sra-download.ncbi.nlm.nih.gov/traces/sra69/SRR/007452/SRR7631156	ftp://download.big.ac.cn/gsa3/CRA001854/CRR060776/CRR060776.sra
R4877	Rape Kale	United Kingdom	Brassica napus L.	Winter	186	40708294	6096264582	37.62	0	93.53	5	https://sra-download.ncbi.nlm.nih.gov/traces/sra69/SRR/007452/SRR7631158	ftp://download.big.ac.cn/gsa3/CRA001854/CRR060778/CRR060778.sra
R4878	Fido	United Kingdom	Brassica napus L.	Spring	161	45360820	6792847860	38.02	0	92.68	6	https://sra-download.ncbi.nlm.nih.gov/traces/sra69/SRR/007452/SRR7631167	ftp://download.big.ac.cn/gsa3/CRA001854/CRR060787/CRR060787.sra
R4879	Hungry Gap	United Kingdom	Brassica napus L.	Winter	187	62298756	9331126132	37.75	0	92.38	7	https://sra-download.ncbi.nlm.nih.gov/traces/sra69/SRR/007452/SRR7631168	ftp://download.big.ac.cn/gsa3/CRA001854/CRR060788/CRR060788.sra
R4880	Leader	United Kingdom	Brassica napus L.	Winter	183	63676776	9536614506	37.11	0	93.62	8	https://sra-download.ncbi.nlm.nih.gov/traces/sra69/SRR/007452/SRR7631114	ftp://download.big.ac.cn/gsa3/CRA001854/CRR060734/CRR060734.sra
R4887	Bishop	United Kingdom	Brassica napus L.	Winter	183	41959312	6282675670	37.49	0	92.81	5	https://sra-download.ncbi.nlm.nih.gov/traces/sra69/SRR/007452/SRR7631111	ftp://download.big.ac.cn/gsa3/CRA001854/CRR060731/CRR060731.sra
R4888	Essex Broad Leaved	United Kingdom	Brassica napus L.	Winter	0	67861048	10163002998	37.66	0	93.68	8	https://sra-download.ncbi.nlm.nih.gov/traces/sra69/SRR/007452/SRR7631106	ftp://download.big.ac.cn/gsa3/CRA001854/CRR060726/CRR060726.sra
R4894	Daichousen (fuku)	Korea	Brassica napus L.	Semi-winter	173	50734942	7596769784	38.38	0	93.33	6	https://sra-download.ncbi.nlm.nih.gov/traces/sra69/SRR/007452/SRR7631466	ftp://download.big.ac.cn/gsa3/CRA001854/CRR061086/CRR061086.sra
R4897	Ceska	Czech Republic	Brassica napus L.	Spring	166	50225018	7519638600	37.88	0	93.77	6	https://sra-downloadb.be-md.ncbi.nlm.nih.gov/sos2/sra-pub-run-15/SRR7631465/SRR7631465.1	ftp://download.big.ac.cn/gsa3/CRA001854/CRR061085/CRR061085.sra
R4900	Ostgota 2	Sweden	Brassica napus L.	Winter	0	97676208	14625836344	38.12	0	93.85	10	https://sra-download.ncbi.nlm.nih.gov/traces/sra69/SRR/007452/SRR7631427	ftp://download.big.ac.cn/gsa3/CRA001854/CRR061047/CRR061047.sra
R4904	Ww 1101	Sweden	Brassica napus L.	Winter	184	57821054	8659185790	37.9	0	93.1	7	https://sra-download.ncbi.nlm.nih.gov/traces/sra69/SRR/007452/SRR7631382	ftp://download.big.ac.cn/gsa3/CRA001854/CRR061002/CRR061002.sra
R4905	Ww 1105	Sweden	Brassica napus L.	Winter	181	61719236	9242954538	37.69	0	93.41	7	https://sra-download.ncbi.nlm.nih.gov/traces/sra69/SRR/007452/SRR7631381	ftp://download.big.ac.cn/gsa3/CRA001854/CRR061001/CRR061001.sra
R4906	Ww 1273	Sweden	Brassica napus L.	Spring	164	43900612	6573779762	37.31	0	92.94	6	https://sra-download.ncbi.nlm.nih.gov/traces/sra69/SRR/007452/SRR7631380	ftp://download.big.ac.cn/gsa3/CRA001854/CRR061000/CRR061000.sra
R4907	Ww 1286	Sweden	Brassica napus L.	Spring	166	58712788	8792844402	37.77	0	93.71	7	https://sra-download.ncbi.nlm.nih.gov/traces/sra69/SRR/007452/SRR7631379	ftp://download.big.ac.cn/gsa3/CRA001854/CRR060999/CRR060999.sra
R4910	WW 572	Sweden	Brassica napus L.	Winter	181	54130774	8106343612	38.44	0	93.52	6	https://sra-download.ncbi.nlm.nih.gov/traces/sra69/SRR/007452/SRR7631259	ftp://download.big.ac.cn/gsa3/CRA001854/CRR060879/CRR060879.sra
R4917	Ww 873	Sweden	Brassica napus L.	Winter	184	46311164	6932371026	37.59	0	92.91	6	https://sra-download.ncbi.nlm.nih.gov/traces/sra69/SRR/007452/SRR7631266	ftp://download.big.ac.cn/gsa3/CRA001854/CRR060886/CRR060886.sra
R4920	Ww 917	Sweden	Brassica napus L.	Winter	183	67223282	10061838562	38.47	0	92.34	8	https://sra-download.ncbi.nlm.nih.gov/traces/sra69/SRR/007452/SRR7631174	ftp://download.big.ac.cn/gsa3/CRA001854/CRR060794/CRR060794.sra
R4921	Ww 920	Sweden	Brassica napus L.	Winter	181	99236080	14854997358	37.59	0	93.56	12	https://sra-download.ncbi.nlm.nih.gov/traces/sra69/SRR/007452/SRR7631173	ftp://download.big.ac.cn/gsa3/CRA001854/CRR060793/CRR060793.sra
R4924	Ww 950	Sweden	Brassica napus L.	Winter	185	40803620	6108003854	37.82	0	92.75	5	https://sra-downloadb.be-md.ncbi.nlm.nih.gov/sos2/sra-pub-run-15/SRR7631178/SRR7631178.1	ftp://download.big.ac.cn/gsa3/CRA001854/CRR060798/CRR060798.sra
R4938	Granit	Sweden	Brassica napus L.	Spring	0	45930348	6877822694	37.95	0	92.08	6	https://sra-download.ncbi.nlm.nih.gov/traces/sra69/SRR/007452/SRR7631303	ftp://download.big.ac.cn/gsa3/CRA001854/CRR060923/CRR060923.sra
R4942	Conny	Sweden	Brassica napus L.	Spring	167	62445746	9351809560	37.94	0	93.85	8	https://sra-download.ncbi.nlm.nih.gov/traces/sra69/SRR/007452/SRR7631172	ftp://download.big.ac.cn/gsa3/CRA001854/CRR060792/CRR060792.sra
R4944	Brink	Sweden	Brassica napus L.	Winter	180	53700708	8039952146	37.63	0	93.58	7	https://sra-downloadb.be-md.ncbi.nlm.nih.gov/sos2/sra-pub-run-15/SRR7631215/SRR7631215.1	ftp://download.big.ac.cn/gsa3/CRA001854/CRR060835/CRR060835.sra
R4945	Niklas (svaloef)	Sweden	Brassica napus L.	Spring	167	50894698	7620253048	37.71	0	93.76	6	https://sra-download.ncbi.nlm.nih.gov/traces/sra69/SRR/007452/SRR7631214	ftp://download.big.ac.cn/gsa3/CRA001854/CRR060834/CRR060834.sra
R4950	Fora	Sweden	Brassica napus L.	Winter	183	56095990	8399441940	37.48	0	93.98	7	https://sra-download.ncbi.nlm.nih.gov/traces/sra69/SRR/007452/SRR7631064	ftp://download.big.ac.cn/gsa3/CRA001854/CRR060684/CRR060684.sra
R4955	Gulliver	Sweden	Brassica napus L.	Spring	162	61381558	9191494922	37.14	0	93.22	8	https://sra-download.ncbi.nlm.nih.gov/traces/sra69/SRR/007452/SRR7631036	ftp://download.big.ac.cn/gsa3/CRA001854/CRR060656/CRR060656.sra
R4959	Herkules	Sweden	Brassica napus L.	Winter	178	47873906	7168211882	37.27	0	93.24	6	https://sra-download.ncbi.nlm.nih.gov/traces/sra69/SRR/007452/SRR7631332	ftp://download.big.ac.cn/gsa3/CRA001854/CRR060952/CRR060952.sra
R4971	Orion	Sweden	Brassica napus L.	Winter	168	41033100	6143105596	37.55	0	93.65	5	https://sra-download.ncbi.nlm.nih.gov/traces/sra69/SRR/007452/SRR7631091	ftp://download.big.ac.cn/gsa3/CRA001854/CRR060711/CRR060711.sra
R4973	Rustan	Sweden	Brassica napus L.	Winter	182	43712936	6545238510	38.29	0	94.03	6	https://sra-download.ncbi.nlm.nih.gov/traces/sra69/SRR/007452/SRR7631093	ftp://download.big.ac.cn/gsa3/CRA001854/CRR060713/CRR060713.sra
R4977	Sipal	Sweden	Brassica napus L.	Winter	180	85402294	12789315058	37.48	0	93.02	11	https://sra-download.ncbi.nlm.nih.gov/traces/sra69/SRR/007452/SRR7631097	ftp://download.big.ac.cn/gsa3/CRA001854/CRR060717/CRR060717.sra
R4978	Status, Sv 74-19	Sweden	Brassica napus L.	Winter	181	89670696	13428536562	37.47	0	93.19	11	https://sra-downloadb.be-md.ncbi.nlm.nih.gov/sos2/sra-pub-run-15/SRR7631090/SRR7631090.1	ftp://download.big.ac.cn/gsa3/CRA001854/CRR060710/CRR060710.sra
R4983	Sv 742819	Sweden	Brassica napus L.	Winter	182	40718382	6096266058	38.33	0	93.97	5	https://sra-download.ncbi.nlm.nih.gov/traces/sra69/SRR/007452/SRR7631153	ftp://download.big.ac.cn/gsa3/CRA001854/CRR060773/CRR060773.sra
R4987	A1-Rajanpur	Pakistan	Brassica napus L.	Spring	158	46738892	6999569274	37.5	0	95.32	6	https://sra-download.ncbi.nlm.nih.gov/traces/sra69/SRR/007452/SRR7631207	ftp://download.big.ac.cn/gsa3/CRA001854/CRR060827/CRR060827.sra
R4996	B3-Marda	Pakistan	Brassica napus L.	Spring	125	41411518	6202001236	38.63	0	93.93	5	https://sra-downloadb.be-md.ncbi.nlm.nih.gov/sos2/sra-pub-run-15/SRR7631336/SRR7631336.1	ftp://download.big.ac.cn/gsa3/CRA001854/CRR060956/CRR060956.sra
R4999	B6-Islamsbad	Pakistan	Brassica napus L.	Semi-winter	165	77314490	11579916740	38.16	0	94.5	10	https://sra-download.ncbi.nlm.nih.gov/traces/sra69/SRR/007452/SRR7631333	ftp://download.big.ac.cn/gsa3/CRA001854/CRR060953/CRR060953.sra
R5000	B7-Takht Nusrati	Pakistan	Brassica napus L.	Semi-winter	166	54467696	8157852880	37.78	0	94.24	7	https://sra-download.ncbi.nlm.nih.gov/traces/sra69/SRR/007452/SRR7631411	ftp://download.big.ac.cn/gsa3/CRA001854/CRR061031/CRR061031.sra
R5002	B9-Okara	Pakistan	Brassica napus L.	Spring	158	69247212	10371075044	38.1	0	94.36	8	https://sra-downloadb.be-md.ncbi.nlm.nih.gov/sos2/sra-pub-run-15/SRR7631409/SRR7631409.1	ftp://download.big.ac.cn/gsa3/CRA001854/CRR061029/CRR061029.sra
R5003	B10-Dara	Pakistan	Brassica napus L.	Spring	158	45715126	6846154128	37.63	0	94.68	6	https://sra-downloadb.be-md.ncbi.nlm.nih.gov/sos2/sra-pub-run-15/SRR7631410/SRR7631410.1	ftp://download.big.ac.cn/gsa3/CRA001854/CRR061030/CRR061030.sra
R5005	B12-Rawalpindi	Pakistan	Brassica napus L.	Spring	153	65116624	9752899448	37.55	0	94.46	8	https://sra-download.ncbi.nlm.nih.gov/traces/sra69/SRR/007452/SRR7631408	ftp://download.big.ac.cn/gsa3/CRA001854/CRR061028/CRR061028.sra
R5006	C1-Tank	Pakistan	Brassica napus L.	Semi-winter	157	78678306	11783265836	38.29	0	94.39	9	https://sra-download.ncbi.nlm.nih.gov/traces/sra69/SRR/007452/SRR7631405	ftp://download.big.ac.cn/gsa3/CRA001854/CRR061025/CRR061025.sra
R5008	C3-Haripur	Pakistan	Brassica napus L.	Spring	160	42710018	6396891134	37.6	0	94.35	6	https://sra-downloadb.be-md.ncbi.nlm.nih.gov/sos2/sra-pub-run-15/SRR7631413/SRR7631413.1	ftp://download.big.ac.cn/gsa3/CRA001854/CRR061033/CRR061033.sra
R5009	C4-Nowshera	Pakistan	Brassica napus L.	Spring	155	41282240	6183319196	37.49	0	94.55	5	https://sra-download.ncbi.nlm.nih.gov/traces/sra69/SRR/007452/SRR7631414	ftp://download.big.ac.cn/gsa3/CRA001854/CRR061034/CRR061034.sra
R5012	C7-Mianwali	Pakistan	Brassica napus L.	Semi-winter	158	46579890	6973843832	37.98	0	94.87	6	https://sra-download.ncbi.nlm.nih.gov/traces/sra69/SRR/007452/SRR7631034	ftp://download.big.ac.cn/gsa3/CRA001854/CRR060654/CRR060654.sra
R5014	C9-Nowshera	Pakistan	Brassica napus L.	Spring	150	38159412	5713536048	37.52	0	93.38	5	https://sra-download.ncbi.nlm.nih.gov/traces/sra69/SRR/007452/SRR7631028	ftp://download.big.ac.cn/gsa3/CRA001854/CRR060648/CRR060648.sra
R5015	C10-Laki	Pakistan	Brassica napus L.	Spring	162	39053064	5847131938	38.39	0	93.82	5	https://sra-download.ncbi.nlm.nih.gov/traces/sra69/SRR/007452/SRR7631027	ftp://download.big.ac.cn/gsa3/CRA001854/CRR060647/CRR060647.sra
R5017	D1-Narowal	Pakistan	Brassica napus L.	Semi-winter	153	48563946	7273699118	38.89	0	94.52	6	https://sra-download.ncbi.nlm.nih.gov/traces/sra69/SRR/007452/SRR7631029	ftp://download.big.ac.cn/gsa3/CRA001854/CRR060649/CRR060649.sra
R5018	D2-Okara	Pakistan	Brassica napus L.	Semi-winter	153	48586520	7277400890	37.5	0	94.15	6	https://sra-download.ncbi.nlm.nih.gov/traces/sra69/SRR/007452/SRR7631040	ftp://download.big.ac.cn/gsa3/CRA001854/CRR060660/CRR060660.sra
R5019	D4-Rawalpindi	Pakistan	Brassica napus L.	Spring	153	53200652	7964838558	37.87	0	95.12	7	https://sra-download.ncbi.nlm.nih.gov/traces/sra69/SRR/007452/SRR7631039	ftp://download.big.ac.cn/gsa3/CRA001854/CRR060659/CRR060659.sra
R5022	D7-Risalpur	Pakistan	Brassica napus L.	Spring	156	54085892	8095959256	38.03	0	94.53	7	https://sra-download.ncbi.nlm.nih.gov/traces/sra69/SRR/007452/SRR7631131	ftp://download.big.ac.cn/gsa3/CRA001854/CRR060751/CRR060751.sra
R5029	Brassica napus L. subsp. napus var. napus f. annua (Schübl. & Mart.) Thell.	Pakistan	Brassica napus L.	Spring	157	41462176	6207578174	38.21	0	93.88	5	https://sra-download.ncbi.nlm.nih.gov/traces/sra69/SRR/007452/SRR7631306	ftp://download.big.ac.cn/gsa3/CRA001854/CRR060926/CRR060926.sra
R5030	zheshuang-72	China	Brassica napus L.	Semi-winter	173	44061748	6596278306	38.32	0	93.86	6	https://sra-downloadb.be-md.ncbi.nlm.nih.gov/sos2/sra-pub-run-15/SRR7631278/SRR7631278.1	ftp://download.big.ac.cn/gsa3/CRA001854/CRR060898/CRR060898.sra
R5032	zheshuang-758	China	Brassica napus L.	Semi-winter	162	117373216	17573377236	38.14	0	94.16	16	https://sra-download.ncbi.nlm.nih.gov/traces/sra69/SRR/007452/SRR7631276	ftp://download.big.ac.cn/gsa3/CRA001854/CRR060896/CRR060896.sra
R5033	huyouqing	China	Brassica napus L.	Semi-winter	172	81900782	12257978250	38.18	0	93	11	https://sra-downloadb.be-md.ncbi.nlm.nih.gov/sos2/sra-pub-run-15/SRR7631275/SRR7631275.1	ftp://download.big.ac.cn/gsa3/CRA001854/CRR060895/CRR060895.sra
R5036	yu106	China	Brassica napus L.	Semi-winter	164	49592434	7423519166	39.16	0	92.71	6	https://sra-download.ncbi.nlm.nih.gov/traces/sra69/SRR/007452/SRR7631280	ftp://download.big.ac.cn/gsa3/CRA001854/CRR060900/CRR060900.sra
R5038	xiang2w019	China	Brassica napus L.	Semi-winter	165	44038196	6590398204	38.27	0	92.4	6	https://sra-download.ncbi.nlm.nih.gov/traces/sra69/SRR/007452/SRR7631270	ftp://download.big.ac.cn/gsa3/CRA001854/CRR060890/CRR060890.sra
R5039	e077	China	Brassica napus L.	Semi-winter	166	52206214	7816141652	38.49	0	92.73	7	https://sra-download.ncbi.nlm.nih.gov/traces/sra69/SRR/007452/SRR7631269	ftp://download.big.ac.cn/gsa3/CRA001854/CRR060889/CRR060889.sra
R5040	luojing-1	China	Brassica napus L.	Semi-winter	176	111685860	16717658880	38.32	0	93.07	14	https://sra-downloadb.be-md.ncbi.nlm.nih.gov/sos2/sra-pub-run-15/SRR7631103/SRR7631103.1	ftp://download.big.ac.cn/gsa3/CRA001854/CRR060723/CRR060723.sra
R5041	hu791	China	Brassica napus L.	Semi-winter	177	44322296	6634932138	38.19	0.01	92.74	5	https://sra-download.ncbi.nlm.nih.gov/traces/sra69/SRR/007452/SRR7631104	ftp://download.big.ac.cn/gsa3/CRA001854/CRR060724/CRR060724.sra
R5042	huR4190	China	Brassica napus L.	Semi-winter	162	45056792	6744892102	38.33	0.01	93.16	6	https://sra-downloadb.be-md.ncbi.nlm.nih.gov/sos2/sra-pub-run-15/SRR7631101/SRR7631101.1	ftp://download.big.ac.cn/gsa3/CRA001854/CRR060721/CRR060721.sra
R5043	78251	China	Brassica napus L.	Semi-winter	161	44047432	6593871132	38.37	0	92.74	5	https://sra-download.ncbi.nlm.nih.gov/traces/sra69/SRR/007452/SRR7631102	ftp://download.big.ac.cn/gsa3/CRA001854/CRR060722/CRR060722.sra
R5044	hu135	China	Brassica napus L.	Semi-winter	167	44611656	6678625074	38.14	0.01	92.83	6	https://sra-download.ncbi.nlm.nih.gov/traces/sra69/SRR/007452/SRR7631107	ftp://download.big.ac.cn/gsa3/CRA001854/CRR060727/CRR060727.sra
R5045	chuan205	China	Brassica napus L.	Spring	156	59771892	8947437820	37.79	0.01	93.22	8	https://sra-download.ncbi.nlm.nih.gov/traces/sra69/SRR/007452/SRR7631108	ftp://download.big.ac.cn/gsa3/CRA001854/CRR060728/CRR060728.sra
R5047	meijian-1	China	Brassica napus L.	Spring	166	43378536	6493467214	38.37	0.01	93.03	5	https://sra-download.ncbi.nlm.nih.gov/traces/sra69/SRR/007452/SRR7631248	ftp://download.big.ac.cn/gsa3/CRA001854/CRR060868/CRR060868.sra
R5048	fuyou-4	China	Brassica napus L.	Semi-winter	166	42535574	6367324014	38.15	0.01	92.44	5	https://sra-downloadb.be-md.ncbi.nlm.nih.gov/sos2/sra-pub-run-15/SRR7631249/SRR7631249.1	ftp://download.big.ac.cn/gsa3/CRA001854/CRR060869/CRR060869.sra
R5049	fuyou-2	China	Brassica napus L.	Spring	159	42026230	6290830448	39.19	0.01	92.88	5	https://sra-download.ncbi.nlm.nih.gov/traces/sra69/SRR/007452/SRR7631112	ftp://download.big.ac.cn/gsa3/CRA001854/CRR060732/CRR060732.sra
R5051	xiangyang85-16	China	Brassica napus L.	Semi-winter	157	44244852	6623155066	38.49	0.01	92.66	5	https://sra-download.ncbi.nlm.nih.gov/traces/sra69/SRR/007452/SRR7631251	ftp://download.big.ac.cn/gsa3/CRA001854/CRR060871/CRR060871.sra
R5057	ZAAS-M5	China	Brassica napus L.	Semi-winter	170	40989924	6136865568	37.99	0	94.04	5	https://sra-download.ncbi.nlm.nih.gov/traces/sra69/SRR/007452/SRR7631257	ftp://download.big.ac.cn/gsa3/CRA001854/CRR060877/CRR060877.sra
R5058	ZAAS-M6	China	Brassica napus L.	Semi-winter	154	38612708	5780343698	37.49	0	94	5	https://sra-download.ncbi.nlm.nih.gov/traces/sra69/SRR/007452/SRR7631078	ftp://download.big.ac.cn/gsa3/CRA001854/CRR060698/CRR060698.sra
R5059	ZAAS-M7	China	Brassica napus L.	Semi-winter	153	42243396	6326009980	38.37	0	92.06	5	https://sra-download.ncbi.nlm.nih.gov/traces/sra69/SRR/007452/SRR7631077	ftp://download.big.ac.cn/gsa3/CRA001854/CRR060697/CRR060697.sra
R5064	ZAAS-M27	China	Brassica napus L.	Semi-winter	163	51581122	7721950244	37.91	0	92.49	7	https://sra-download.ncbi.nlm.nih.gov/traces/sra69/SRR/007452/SRR7631118	ftp://download.big.ac.cn/gsa3/CRA001854/CRR060738/CRR060738.sra
R5067	ZAAS-M39	China	Brassica napus L.	Semi-winter	165	38830158	5814530746	38.49	0	92.46	5	https://sra-download.ncbi.nlm.nih.gov/traces/sra69/SRR/007452/SRR7631119	ftp://download.big.ac.cn/gsa3/CRA001854/CRR060739/CRR060739.sra
R5073	ZAAS-M61	China	Brassica napus L.	Semi-winter	165	101868500	15258784880	37.75	0	94.41	13	https://sra-downloadb.be-md.ncbi.nlm.nih.gov/sos2/sra-pub-run-15/SRR7630975/SRR7630975.1	ftp://download.big.ac.cn/gsa3/CRA001854/CRR060595/CRR060595.sra
R5087	ZAAS-MS-26	China	Brassica napus L.	Semi-winter	167	40547248	6072767570	37.5	0	93.94	5	https://sra-download.ncbi.nlm.nih.gov/traces/sra69/SRR/007452/SRR7631363	ftp://download.big.ac.cn/gsa3/CRA001854/CRR060983/CRR060983.sra
R5088	ZAAS-MS-31	China	Brassica napus L.	Semi-winter	168	39428406	5905399428	38.44	0	94.24	5	https://sra-download.ncbi.nlm.nih.gov/traces/sra69/SRR/007452/SRR7631358	ftp://download.big.ac.cn/gsa3/CRA001854/CRR060978/CRR060978.sra
R5091	xiang5708A	China	Brassica napus L.	Semi-winter	157	109889598	16457543228	37.64	0	94.77	14	https://sra-download.ncbi.nlm.nih.gov/traces/sra69/SRR/007452/SRR7631233	ftp://download.big.ac.cn/gsa3/CRA001854/CRR060853/CRR060853.sra
R5094	luojing-2	China	Brassica napus L.	Semi-winter	149	41115480	6157000344	37.95	0	93.78	8	https://sra-download.ncbi.nlm.nih.gov/traces/sra69/SRR/007452/SRR7631228	ftp://download.big.ac.cn/gsa3/CRA001854/CRR060848/CRR060848.sra
R5103	fuyou-2	China	Brassica napus L.	Semi-winter	0	46891428	7021370000	37.95	0	93.86	6	https://sra-download.ncbi.nlm.nih.gov/traces/sra69/SRR/007452/SRR7631194	ftp://download.big.ac.cn/gsa3/CRA001854/CRR060814/CRR060814.sra
R5110	ZY036	China	Brassica napus L.	Semi-winter	171	43328566	6486810804	37.49	0	91.37	6	https://sra-downloadb.be-md.ncbi.nlm.nih.gov/sos2/sra-pub-run-15/SRR7631021/SRR7631021.1	ftp://download.big.ac.cn/gsa3/CRA001854/CRR060641/CRR060641.sra
R5111	jisen1311	Germany	Brassica napus L.	Spring	163	59935154	8972578830	38.15	0	93.74	8	https://sra-download.ncbi.nlm.nih.gov/traces/sra69/SRR/007452/SRR7631022	ftp://download.big.ac.cn/gsa3/CRA001854/CRR060642/CRR060642.sra
R5112	zheshuang72	China	Brassica napus L.	Semi-winter	169	55237128	8269642666	38.57	0	94.17	7	https://sra-downloadb.be-md.ncbi.nlm.nih.gov/sos2/sra-pub-run-15/SRR7631019/SRR7631019.1	ftp://download.big.ac.cn/gsa3/CRA001854/CRR060639/CRR060639.sra
R5120	CR 2237	China	Brassica napus L.	Spring	161	177300638	26544021302	38.12	0.01	92.64	23	https://sra-downloadb.be-md.ncbi.nlm.nih.gov/sos2/sra-pub-run-15/SRR7631404/SRR7631404.1	ftp://download.big.ac.cn/gsa3/CRA001854/CRR061024/CRR061024.sra
R5124	ZAAS-MS-51	China	Brassica napus L.	Semi-winter	173	54589200	8169824072	37.03	0	90.25	6	https://sra-download.ncbi.nlm.nih.gov/traces/sra69/SRR/007452/SRR7631400	ftp://download.big.ac.cn/gsa3/CRA001854/CRR061020/CRR061020.sra
R5128	ZAAS-MS-84(620)	China	Brassica napus L.	Semi-winter	162	42650814	6383578388	37.81	0	89.55	5	https://sra-download.ncbi.nlm.nih.gov/traces/sra69/SRR/007452/SRR7631396	ftp://download.big.ac.cn/gsa3/CRA001854/CRR061016/CRR061016.sra
R5129	ZAAS-MS-88	China	Brassica napus L.	Semi-winter	153	51290566	7676064054	37.25	0	90.42	6	https://sra-download.ncbi.nlm.nih.gov/traces/sra69/SRR/007452/SRR7631395	ftp://download.big.ac.cn/gsa3/CRA001854/CRR061015/CRR061015.sra
R5130	ZAAS-MS-96	China	Brassica napus L.	Semi-winter	162	51391900	7690964468	37.39	0	90.45	6	https://sra-downloadb.be-md.ncbi.nlm.nih.gov/sos2/sra-pub-run-15/SRR7631267/SRR7631267.1	ftp://download.big.ac.cn/gsa3/CRA001854/CRR060887/CRR060887.sra
R5131	ZAAS-M-34	China	Brassica napus L.	Semi-winter	165	57562958	8614325266	37.51	0	89.95	7	https://sra-download.ncbi.nlm.nih.gov/traces/sra69/SRR/007452/SRR7631268	ftp://download.big.ac.cn/gsa3/CRA001854/CRR060888/CRR060888.sra
R5132	8424016	China	Brassica napus L.	Semi-winter	166	49525202	7412324372	37.32	0	93.2	6	https://sra-downloadb.be-md.ncbi.nlm.nih.gov/sos2/sra-pub-run-15/SRR7631133/SRR7631133.1	ftp://download.big.ac.cn/gsa3/CRA001854/CRR060753/CRR060753.sra
R5137	DWKL	China	Brassica napus L.	Winter	0	50919510	7621635098	37.09	0	93.29	6	https://sra-download.ncbi.nlm.nih.gov/traces/sra69/SRR/007452/SRR7631274	ftp://download.big.ac.cn/gsa3/CRA001854/CRR060894/CRR060894.sra
R5138	qingza-3	China	Brassica napus L.	Spring	0	37441874	5601776152	40.19	0	92.95	4	https://sra-downloadb.be-md.ncbi.nlm.nih.gov/sos2/sra-pub-run-15/SRR7631149/SRR7631149.1	ftp://download.big.ac.cn/gsa3/CRA001854/CRR060769/CRR060769.sra
R5142	zheshuang-8	China	Brassica napus L.	Semi-winter	178	42704492	6390078370	37.29	0	89.54	5	https://sra-downloadb.be-md.ncbi.nlm.nih.gov/sos2/sra-pub-run-15/SRR7631298/SRR7631298.1	ftp://download.big.ac.cn/gsa3/CRA001854/CRR060918/CRR060918.sra
R5145	U1-5	China	Brassica napus L.	Semi-winter	0	51952808	7775497046	37.76	0	91.7	6	https://sra-download.ncbi.nlm.nih.gov/traces/sra69/SRR/007452/SRR7631291	ftp://download.big.ac.cn/gsa3/CRA001854/CRR060911/CRR060911.sra
R5148	ganyouza-3	China	Brassica napus L.	Winter	0	46737646	6996030268	37.44	0	91.92	6	https://sra-download.ncbi.nlm.nih.gov/traces/sra69/SRR/007452/SRR7631288	ftp://download.big.ac.cn/gsa3/CRA001854/CRR060908/CRR060908.sra
R5149	ningyou-7	China	Brassica napus L.	Semi-winter	166	54107346	8097615170	37.41	0.01	92.72	7	https://sra-downloadb.be-md.ncbi.nlm.nih.gov/sos2/sra-pub-run-15/SRR7631287/SRR7631287.1	ftp://download.big.ac.cn/gsa3/CRA001854/CRR060907/CRR060907.sra
R5152	Q45	China	Brassica napus L.	Semi-winter	0	54921756	8221037960	37.39	0.01	92.65	7	https://sra-download.ncbi.nlm.nih.gov/traces/sra69/SRR/007452/SRR7631145	ftp://download.big.ac.cn/gsa3/CRA001854/CRR060765/CRR060765.sra
R5153	Rr1-3	China	Brassica napus L.	Semi-winter	125	58272488	8721441840	37.57	0.01	92.86	7	https://sra-download.ncbi.nlm.nih.gov/traces/sra69/SRR/007452/SRR7631146	ftp://download.big.ac.cn/gsa3/CRA001854/CRR060766/CRR060766.sra
R5156	huyou15	China	Brassica napus L.	Semi-winter	166	57484534	8605641636	37.1	0.01	93.17	7	https://sra-download.ncbi.nlm.nih.gov/traces/sra69/SRR/007452/SRR7631141	ftp://download.big.ac.cn/gsa3/CRA001854/CRR060761/CRR060761.sra
R5158	N3-1	China	Brassica napus L.	Semi-winter	0	53311072	7978134536	37.59	0.01	92.42	6	https://sra-download.ncbi.nlm.nih.gov/traces/sra69/SRR/007452/SRR7631355	ftp://download.big.ac.cn/gsa3/CRA001854/CRR060975/CRR060975.sra
R5159	niujiaoyoucai	China	Brassica napus L.	Semi-winter	171	51338102	7683530962	37.55	0.01	92.71	6	https://sra-download.ncbi.nlm.nih.gov/traces/sra69/SRR/007452/SRR7631140	ftp://download.big.ac.cn/gsa3/CRA001854/CRR060760/CRR060760.sra
R5161	CH33-6	China	Brassica napus L.	Semi-winter	166	54072330	8092896242	37.64	0.01	92.83	7	https://sra-download.ncbi.nlm.nih.gov/traces/sra69/SRR/007452/SRR7631302	ftp://download.big.ac.cn/gsa3/CRA001854/CRR060922/CRR060922.sra
