# Supplementary material for: Genome-wide association studies and transcriptome analysis reveal novel genes associated with freezing tolerance in rapeseed (Brassica napus L.)
Source: PLoS One. 2025 May 27;20(5):e0322547. doi: 10.1371/journal.pone.0322547 (PMC12111304; doi:10.1371/journal.pone.0322547)
Supplement: S2 Table — (XLSX) [file pone.0322547.s006.xlsx]

## Sheet: Sheet1
	JCREL	JCPOD	JCSP	JCMDA	TSREL	TSPOD	TSSP	TSMDA	YLREC	YLPOD	YLSP	YLMDA	BLUEREL	BLUEPOD	BLUESP	BLUEMDA
JCREL	1	0.063	-0.063	0.093	-0.028	-0.028	-0.022	0.005	0.160*	0.088	0.006	-0.004	0.480**	0.041	-0.055	0.057
JCPOD	0.063	1	0.115	0.004	0.139*	0.275**	0.181**	-0.024	0.078	0.254**	0.012	-0.023	0.145*	0.761**	0.178**	-0.022
JCSP	-0.063	0.115	1	0.008	0.078	0.04	0.152*	-0.058	0.023	0.005	0.254**	-0.054	-0.052	0.089	0.739**	-0.052
JCMDA	0.093	0.004	0.008	1	0.077	0.112	0	0.182**	0.02	0.027	-0.113	0.053	0.097	0.068	-0.073	0.389**
TSREL	-0.028	.139*	0.078	0.077	1	-0.02	-0.029	0.046	0.105	-0.069	-0.129*	-0.145*	0.368**	0.031	-0.02	-0.036
TSPOD	-0.028	0.275**	0.04	0.112	-0.02	1	0.247**	0.142*	-0.065	0.267**	0.054	-0.047	0.043	0.743**	0.159**	0.071
TSSP	-0.022	0.181**	0.152*	0	-0.029	0.247**	1	-0.171**	0.108	0.148*	0.329**	-0.062	0.013	0.271**	0.707**	-0.137*
TSMDA	0.005	-0.024	-0.058	0.182**	0.046	0.142*	-0.171**	1	-0.140*	0.004	0.066	0.125*	0.075	0.051	-0.171**	0.720**
YLREC	0.160*	0.078	0.023	0.02	0.105	-0.065	0.108	-0.140*	1	-0.11	0.039	0.11	0.422**	-0.053	0.076	-0.004
YLPOD	0.088	0.254**	0.005	0.027	-0.069	0.267**	0.148*	0.004	-0.11	1	0.176**	-0.08	-0.009	0.639**	0.113	-0.034
YLSP	0.006	0.012	0.254**	-0.113	-0.129*	0.054	0.329**	0.066	0.039	0.176**	1	-0.069	-0.01	0.093	0.513**	-0.031
YLMDA	-0.004	-0.023	-0.054	0.053	-0.145*	-0.047	-0.062	0.125*	0.11	-0.08	-0.069	1	-0.009	-0.064	-0.074	0.718**
BLUEREL	0.480**	0.145*	-0.052	0.097	0.368**	0.043	0.013	0.075	0.422**	-0.009	-0.01	-0.009	1	0.082	-0.05	0.089
BLUEPOD	0.041	0.761**	0.089	0.068	0.031	0.743**	0.271**	0.051	-0.053	0.639**	0.093	-0.064	0.082	1	0.207**	0.006
BLUESP	-0.055	0.178**	0.739**	-0.073	-0.02	0.159**	0.707**	-0.171**	0.076	0.113	0.513**	-0.074	-0.05	0.207**	1	-0.157**
BLUEMDA	0.057	-0.022	-0.052	0.389**	-0.036	0.071	-0.137*	0.720**	-0.004	-0.034	-0.031	0.718**	0.089	0.006	-0.157**	1
