# Supplementary material for: Genome-wide association studies and transcriptome analysis reveal novel genes associated with freezing tolerance in rapeseed (Brassica napus L.)
Source: PLoS One. 2025 May 27;20(5):e0322547. doi: 10.1371/journal.pone.0322547 (PMC12111304; doi:10.1371/journal.pone.0322547)
Supplement: S3 Table — (XLSX) [file pone.0322547.s007.xlsx]

## Sheet: Sheet1 
MDA_JC	.	A01	14973620	chrA01	14880767	14883223	BnaA01g22550D	215.094	+
MDA_JC	.	A01	14973620	chrA01	14897109	14897849	BnaA01g22560D	6.4571	-
MDA_JC	.	A01	14973620	chrA01	14898719	14899768	BnaA01g22570D	60.4073	+
MDA_JC	.	A01	14973620	chrA01	14899918	14900582	BnaA01g22580D	18.0576	+
MDA_JC	.	A01	14973620	chrA01	14926032	14927601	BnaA01g22590D	118.952	+
MDA_JC	.	A01	14973620	chrA01	14931398	14934469	BnaA01g22600D	312.294	-
MDA_JC	.	A01	14973620	chrA01	14938152	14941107	BnaA01g22610D	281.342	-
MDA_JC	.	A01	14973620	chrA01	14945591	14945861	BnaA01g22620D	24.4054	+
MDA_JC	.	A01	14973620	chrA01	14953464	14955889	BnaA01g22630D	36.0707	+
MDA_JC	.	A01	14973620	chrA01	14956062	14956581	BnaA01g22640D	11.5	+
MDA_JC	.	A01	14973620	chrA01	14957789	14959023	BnaA01g22650D	73.6078	-
MDA_JC	.	A01	14973620	chrA01	14962586	14965580	BnaA01g22660D	216.422	-
MDA_JC	.	A01	14973620	chrA01	14967793	14969028	BnaA01g22670D	140.448	+
MDA_JC	.	A01	14973620	chrA01	14969451	14972596	BnaA01g22680D	371.713	-
MDA_JC	.	A01	14973620	chrA01	15002534	15003020	BnaA01g22690D	5.8521	-
MDA_JC	.	A01	14973620	chrA01	15012168	15012396	BnaA01g22700D	27.0031	+
MDA_JC	.	A01	14973620	chrA01	15017209	15018603	BnaA01g22710D	76.0545	-
MDA_JC	.	A01	14973620	chrA01	15065883	15068110	BnaA01g22720D	125.004	-
MDA_JC	.	A01	14973620	chrA01	15070689	15074421	BnaA01g22730D	15.6592	+
MDA_JC	.	A02	4154161	chrA02	4054376	4055778	BnaA02g08400D	36.7701	+
MDA_JC	.	A02	4154161	chrA02	4062045	4062900	BnaA02g08410D	24.443	-
MDA_JC	.	A02	4154161	chrA02	4079789	4082972	BnaA02g08420D	189.833	+
MDA_JC	.	A02	4154161	chrA02	4097695	4100746	BnaA02g08430D	205.316	+
MDA_JC	.	A02	4154161	chrA02	4104989	4106634	BnaA02g08440D	110.028	-
MDA_JC	.	A02	4154161	chrA02	4106857	4109732	BnaA02g08450D	187.85	+
MDA_JC	.	A02	4154161	chrA02	4112282	4115172	BnaA02g08460D	33.142	-
MDA_JC	.	A02	4154161	chrA02	4127108	4132446	BnaA02g08470D	417.775	+
MDA_JC	.	A02	4154161	chrA02	4133018	4137651	BnaA02g08480D	796.395	-
MDA_JC	.	A02	4154161	chrA02	4162660	4164834	BnaA02g08490D	141.03	+
MDA_JC	.	A02	4154161	chrA02	4169407	4170774	BnaA02g08500D	56.6859	-
MDA_JC	.	A02	4154161	chrA02	4180071	4183620	BnaA02g08510D	392.848	-
MDA_JC	.	A02	4154161	chrA02	4186612	4187806	BnaA02g08520D	116.397	+
MDA_JC	.	A02	4154161	chrA02	4188585	4189551	BnaA02g08530D	91.9778	+
MDA_JC	.	A02	4154161	chrA02	4191610	4193725	BnaA02g08540D	278.45	+
MDA_JC	.	A02	4154161	chrA02	4195363	4197897	BnaA02g08550D	219.017	-
MDA_JC	.	A02	4154161	chrA02	4215294	4216333	BnaA02g08560D	62.2593	+
MDA_JC	.	A02	4154161	chrA02	4223212	4223450	BnaA02g08570D	14.8832	-
MDA_JC	.	A02	4154161	chrA02	4227452	4241546	BnaA02g08580D	307.263	-
MDA_JC	.	A02	4154161	chrA02	4241615	4244814	BnaA02g08590D	217.256	-
MDA_JC	.	A02	4154161	chrA02	4251916	4255019	BnaA02g08600D	112.693	-
MDA_JC	.	A03	26620335	chrA03	26538150	26539055	BnaA03g51160D	18.9642	+
MDA_JC	.	A03	26620335	chrA03	26545074	26546613	BnaA03g51170D	112.265	+
MDA_JC	.	A03	26620335	chrA03	26561490	26563296	BnaA03g51180D	62.19	+
MDA_JC	.	A03	26620335	chrA03	26566494	26566746	BnaA03g51190D	25.504	+
MDA_JC	.	A03	26620335	chrA03	26573516	26573883	BnaA03g51200D	24.1298	-
MDA_JC	.	A03	26620335	chrA03	26574856	26576242	BnaA03g51210D	24.9466	+
MDA_JC	.	A03	26620335	chrA03	26583079	26595340	BnaA03g51220D	910.793	+
MDA_JC	.	A03	26620335	chrA03	26595703	26597804	BnaA03g51230D	64.3463	+
MDA_JC	.	A03	26620335	chrA03	26598244	26599916	BnaA03g51240D	153.687	-
MDA_JC	.	A03	26620335	chrA03	26601991	26602233	BnaA03g51250D	44.5129	-
MDA_JC	.	A03	26620335	chrA03	26602276	26603738	BnaA03g51260D	107.412	-
MDA_JC	.	A03	26620335	chrA03	26604038	26605838	BnaA03g51270D	56.7984	-
MDA_JC	.	A03	26620335	chrA03	26621336	26623153	BnaA03g51280D	328.859	+
MDA_JC	.	A03	26620335	chrA03	26623309	26627694	BnaA03g51290D	1015.56	-
MDA_JC	.	A03	26620335	chrA03	26633249	26635425	BnaA03g51300D	56.3332	+
MDA_JC	.	A03	26620335	chrA03	26636218	26643250	BnaA03g51310D	465.293	+
MDA_JC	.	A03	26620335	chrA03	26643312	26645698	BnaA03g51320D	115.997	-
MDA_JC	.	A03	26620335	chrA03	26647404	26648079	BnaA03g51330D	65.188	-
MDA_JC	.	A03	26620335	chrA03	26656827	26657448	BnaA03g51340D	45.3389	-
MDA_JC	.	A03	26620335	chrA03	26657536	26657623	BnaA03g51350D	11.2593	-
MDA_JC	.	A03	26620335	chrA03	26660397	26663068	BnaA03g51360D	370.013	+
MDA_JC	.	A03	26620335	chrA03	26663426	26670132	BnaA03g51370D	951.672	+
MDA_JC	.	A03	26620335	chrA03	26670542	26673685	BnaA03g51380D	261.641	-
MDA_JC	.	A03	26620335	chrA03	26677920	26680029	BnaA03g51390D	429.364	+
MDA_JC	.	A03	26620335	chrA03	26680233	26681564	BnaA03g51400D	204.857	+
MDA_JC	.	A03	26620335	chrA03	26683102	26683675	BnaA03g51410D	37.0343	-
MDA_JC	.	A03	26620335	chrA03	26692489	26699344	BnaA03g51420D	463.986	+
MDA_JC	.	A03	26620335	chrA03	26705536	26706427	BnaA03g51430D	42.7234	-
MDA_JC	.	A03	26620335	chrA03	26713634	26714009	BnaA03g51440D	32.5257	+
MDA_JC	.	A04	6832085	chrA04	6746713	6747787	BnaA04g07710D	35.9395	+
MDA_JC	.	A04	6832085	chrA04	6758767	6761096	BnaA04g07720D	232.053	+
MDA_JC	.	A04	6832085	chrA04	6779890	6782496	BnaA04g07730D	203.423	-
MDA_JC	.	A04	6832085	chrA04	6793671	6798126	BnaA04g07740D	353.719	+
MDA_JC	.	A04	6832085	chrA04	6805765	6806076	BnaA04g07750D	17.9628	+
MDA_JC	.	A04	6832085	chrA04	6808351	6811365	BnaA04g07760D	611.093	-
MDA_JC	.	A04	6832085	chrA04	6811963	6812578	BnaA04g07770D	32.7542	-
MDA_JC	.	A04	6832085	chrA04	6815845	6819556	BnaA04g07780D	682.562	-
MDA_JC	.	A04	6832085	chrA04	6825923	6827907	BnaA04g07790D	29.4553	+
MDA_JC	.	A04	6832085	chrA04	6858348	6861921	BnaA04g07800D	757.677	+
MDA_JC	.	A04	6832085	chrA04	6862265	6865110	BnaA04g07810D	147.769	-
MDA_JC	.	A04	6832085	chrA04	6869093	6871685	BnaA04g07820D	107.985	-
MDA_JC	.	A04	6832085	chrA04	6875045	6877681	BnaA04g07830D	317.161	+
MDA_JC	.	A04	6832085	chrA04	6878117	6879460	BnaA04g07840D	49.235	+
MDA_JC	.	A04	6832085	chrA04	6879827	6880964	BnaA04g07850D	57.0304	-
MDA_JC	.	A04	6832085	chrA04	6884014	6884167	BnaA04g07860D	11.8261	-
MDA_JC	.	A04	6832085	chrA04	6900703	6902958	BnaA04g07870D	155.552	+
MDA_JC	.	A04	6832085	chrA04	6903307	6906458	BnaA04g07880D	77.9879	-
MDA_JC	.	A04	6832085	chrA04	6907052	6907520	BnaA04g07890D	11.441	-
MDA_JC	.	A04	6832085	chrA04	6907590	6907878	BnaA04g07900D	11.5	-
MDA_JC	.	A04	6832085	chrA04	6918933	6919181	BnaA04g07910D	17.9959	+
MDA_JC	.	A04	6832085	chrA04	6919641	6920535	BnaA04g07920D	26.4827	-
MDA_JC	.	A04	6832085	chrA04	6921973	6923081	BnaA04g07930D	62.4148	-
MDA_JC	.	A04	6832085	chrA04	6923264	6923438	BnaA04g07940D	23.9463	-
MDA_JC	.	A04	6832085	chrA04	6927249	6931255	BnaA04g07950D	582.304	-
MDA_JC	.	A05	2158610	chrA05	2066136	2068379	BnaA05g03920D	218.181	+
MDA_JC	.	A05	2158610	chrA05	2118588	2120580	BnaA05g03930D	172.391	-
MDA_JC	.	A05	2158610	chrA05	2121828	2122584	BnaA05g03940D	34.0672	+
MDA_JC	.	A05	2158610	chrA05	2126241	2127568	BnaA05g03950D	37.5453	+
MDA_JC	.	A05	2158610	chrA05	2127798	2129819	BnaA05g03960D	395.346	+
MDA_JC	.	A05	2158610	chrA05	2131187	2132295	BnaA05g03970D	32.947	+
MDA_JC	.	A05	2158610	chrA05	2139040	2142232	BnaA05g03980D	296.697	+
MDA_JC	.	A05	2158610	chrA05	2145874	2148654	BnaA05g03990D	125.918	+
MDA_JC	.	A05	2158610	chrA05	2148780	2150696	BnaA05g04000D	283.494	+
MDA_JC	.	A05	2158610	chrA05	2155104	2155913	BnaA05g04010D	16.5476	+
MDA_JC	.	A05	2158610	chrA05	2158653	2162615	BnaA05g04020D	301.005	+
MDA_JC	.	A05	2158610	chrA05	2175456	2179125	BnaA05g04030D	339.378	+
MDA_JC	.	A05	2158610	chrA05	2179205	2197999	BnaA05g04040D	457.416	+
MDA_JC	.	A05	2158610	chrA05	2204735	2207820	BnaA05g04050D	304.125	+
MDA_JC	.	A05	2158610	chrA05	2207906	2221315	BnaA05g04060D	888.693	+
MDA_JC	.	A05	2158610	chrA05	2229282	2231352	BnaA05g04070D	122.72	+
MDA_JC	.	A05	2158610	chrA05	2232232	2234332	BnaA05g04080D	113.725	+
MDA_JC	.	A05	2158610	chrA05	2234927	2236446	BnaA05g04090D	204.461	+
MDA_JC	.	A05	2158610	chrA05	2237330	2239061	BnaA05g04100D	120.679	-
MDA_JC	.	A05	2158610	chrA05	2239948	2241168	BnaA05g04110D	86.6343	+
MDA_JC	.	A05	2158610	chrA05	2241638	2243397	BnaA05g04120D	120.523	-
MDA_JC	.	A05	2158610	chrA05	2243847	2245410	BnaA05g04130D	68.1642	+
MDA_JC	.	A05	2158610	chrA05	2247891	2249882	BnaA05g04140D	100.713	-
MDA_JC	.	A05	2158610	chrA05	2254794	2255426	BnaA05g04150D	30.8468	-
MDA_JC	.	A05	2158610	chrA05	2256391	2258182	BnaA05g04160D	103.277	-
MDA_JC	.	A06	23389063	chrA06	23289923	23291167	BnaA06g35410D	119.342	+
MDA_JC	.	A06	23389063	chrA06	23291959	23292777	BnaA06g35420D	75.7406	+
MDA_JC	.	A06	23389063	chrA06	23293191	23294695	BnaA06g35430D	65.4872	+
MDA_JC	.	A06	23389063	chrA06	23295432	23296673	BnaA06g35440D	207.541	+
MDA_JC	.	A06	23389063	chrA06	23298820	23301586	BnaA06g35450D	158.643	+
MDA_JC	.	A06	23389063	chrA06	23302822	23303267	BnaA06g35460D	34.981	+
MDA_JC	.	A06	23389063	chrA06	23305119	23307528	BnaA06g35470D	540.107	+
MDA_JC	.	A06	23389063	chrA06	23308338	23310409	BnaA06g35480D	105.081	+
MDA_JC	.	A06	23389063	chrA06	23310556	23312935	BnaA06g35490D	438.379	-
MDA_JC	.	A06	23389063	chrA06	23320789	23321561	BnaA06g35500D	28.7588	+
MDA_JC	.	A06	23389063	chrA06	23322504	23325712	BnaA06g35510D	309.714	+
MDA_JC	.	A06	23389063	chrA06	23325817	23327914	BnaA06g35520D	409.636	-
MDA_JC	.	A06	23389063	chrA06	23329845	23331341	BnaA06g35530D	207.635	+
MDA_JC	.	A06	23389063	chrA06	23331738	23334093	BnaA06g35540D	311.104	+
MDA_JC	.	A06	23389063	chrA06	23334652	23335747	BnaA06g35550D	33.486	-
MDA_JC	.	A06	23389063	chrA06	23338535	23340366	BnaA06g35560D	41.3175	-
MDA_JC	.	A06	23389063	chrA06	23341832	23345168	BnaA06g35570D	248.846	-
MDA_JC	.	A06	23389063	chrA06	23353166	23353813	BnaA06g35580D	53.8918	-
MDA_JC	.	A06	23389063	chrA06	23354313	23359357	BnaA06g35590D	229.185	+
MDA_JC	.	A06	23389063	chrA06	23362890	23364730	BnaA06g35600D	136.251	+
MDA_JC	.	A06	23389063	chrA06	23366236	23367435	BnaA06g35610D	66.2843	-
MDA_JC	.	A06	23389063	chrA06	23392171	23393776	BnaA06g35620D	207.773	-
MDA_JC	.	A06	23389063	chrA06	23401685	23407107	BnaA06g35630D	904.116	+
MDA_JC	.	A06	23389063	chrA06	23407450	23409068	BnaA06g35640D	95.4767	-
MDA_JC	.	A06	23389063	chrA06	23409213	23410398	BnaA06g35650D	30.9394	+
MDA_JC	.	A06	23389063	chrA06	23410457	23418265	BnaA06g35660D	740.917	-
MDA_JC	.	A06	23389063	chrA06	23426776	23427769	BnaA06g35670D	50.6909	+
MDA_JC	.	A06	23389063	chrA06	23433849	23434437	BnaA06g35680D	27.606	+
MDA_JC	.	A06	23389063	chrA06	23437086	23437647	BnaA06g35690D	27.4425	+
MDA_JC	.	A06	23389063	chrA06	23440158	23440743	BnaA06g35700D	27.4067	+
MDA_JC	.	A06	23389063	chrA06	23442876	23444826	BnaA06g35710D	54.0723	-
MDA_JC	.	A06	23389063	chrA06	23444964	23445547	BnaA06g35720D	41.9094	-
MDA_JC	.	A06	23389063	chrA06	23446789	23447338	BnaA06g35730D	31.2025	+
MDA_JC	.	A06	23389063	chrA06	23451973	23452842	BnaA06g35740D	38.8924	-
MDA_JC	.	A06	23389063	chrA06	23453487	23453823	BnaA06g35750D	28.2672	+
MDA_JC	.	A06	23389063	chrA06	23455861	23456197	BnaA06g35760D	28.3891	+
MDA_JC	.	A06	23389063	chrA06	23458228	23458564	BnaA06g35770D	28.4151	+
MDA_JC	.	A06	23389063	chrA06	23460525	23461140	BnaA06g35780D	36.4997	+
MDA_JC	.	A06	23389063	chrA06	23466403	23467017	BnaA06g35790D	36.6954	+
MDA_JC	.	A06	23389063	chrA06	23468747	23469083	BnaA06g35800D	28.5	+
MDA_JC	.	A06	23389063	chrA06	23477597	23481723	BnaA06g35810D	329.709	-
MDA_JC	.	A06	23389063	chrA06	23484082	23485037	BnaA06g35820D	21.6847	-
MDA_JC	.	A06	23389063	chrA06	23488252	23489463	BnaA06g35830D	121.688	-
MDA_JC	.	A07	21640722	chrA07	21538607	21543232	BnaA07g30400D	298.174	+
MDA_JC	.	A07	21640722	chrA07	21544146	21548770	BnaA07g30410D	734.508	+
MDA_JC	.	A07	21640722	chrA07	21550042	21553249	BnaA07g30420D	220.911	-
MDA_JC	.	A07	21640722	chrA07	21556879	21559887	BnaA07g30430D	244.039	+
MDA_JC	.	A07	21640722	chrA07	21561325	21562795	BnaA07g30440D	56.5504	+
MDA_JC	.	A07	21640722	chrA07	21564609	21566147	BnaA07g30450D	50.1298	+
MDA_JC	.	A07	21640722	chrA07	21566940	21569044	BnaA07g30460D	209.746	-
MDA_JC	.	A07	21640722	chrA07	21571731	21574088	BnaA07g30470D	457.957	-
MDA_JC	.	A07	21640722	chrA07	21578817	21580246	BnaA07g30480D	56.684	+
MDA_JC	.	A07	21640722	chrA07	21582721	21584083	BnaA07g30490D	52.2669	+
MDA_JC	.	A07	21640722	chrA07	21589129	21590643	BnaA07g30500D	75.9613	+
MDA_JC	.	A07	21640722	chrA07	21593311	21595366	BnaA07g30510D	77.3801	+
MDA_JC	.	A07	21640722	chrA07	21597910	21599042	BnaA07g30520D	45.3262	+
MDA_JC	.	A07	21640722	chrA07	21599163	21603221	BnaA07g30530D	509.106	+
MDA_JC	.	A07	21640722	chrA07	21606395	21608058	BnaA07g30540D	156.641	-
MDA_JC	.	A07	21640722	chrA07	21612993	21616778	BnaA07g30550D	584.495	-
MDA_JC	.	A07	21640722	chrA07	21617089	21618302	BnaA07g30560D	96.8363	+
MDA_JC	.	A07	21640722	chrA07	21618375	21620505	BnaA07g30570D	124.751	-
MDA_JC	.	A07	21640722	chrA07	21620872	21623268	BnaA07g30580D	604.664	+
MDA_JC	.	A07	21640722	chrA07	21623518	21625333	BnaA07g30590D	43.3648	+
MDA_JC	.	A07	21640722	chrA07	21627722	21630514	BnaA07g30600D	71.8359	+
MDA_JC	.	A07	21640722	chrA07	21630679	21633135	BnaA07g30610D	515.277	-
MDA_JC	.	A07	21640722	chrA07	21633404	21634139	BnaA07g30620D	71.8841	-
MDA_JC	.	A07	21640722	chrA07	21640806	21641028	BnaA07g30630D	25.9223	-
MDA_JC	.	A07	21640722	chrA07	21648456	21649601	BnaA07g30640D	126.909	+
MDA_JC	.	A07	21640722	chrA07	21649667	21652568	BnaA07g30650D	275.581	-
MDA_JC	.	A07	21640722	chrA07	21654424	21656765	BnaA07g30660D	236.825	-
MDA_JC	.	A07	21640722	chrA07	21667196	21669345	BnaA07g30670D	76.9503	+
MDA_JC	.	A07	21640722	chrA07	21669480	21671020	BnaA07g30680D	213.642	-
MDA_JC	.	A07	21640722	chrA07	21671242	21673572	BnaA07g30690D	212.425	-
MDA_JC	.	A07	21640722	chrA07	21675913	21677345	BnaA07g30700D	35.1291	-
MDA_JC	.	A07	21640722	chrA07	21677897	21678506	BnaA07g30710D	28.3	-
MDA_JC	.	A07	21640722	chrA07	21680072	21680702	BnaA07g30720D	28.3707	-
MDA_JC	.	A07	21640722	chrA07	21684010	21684640	BnaA07g30730D	25.7819	-
MDA_JC	.	A07	21640722	chrA07	21686131	21686767	BnaA07g30740D	42.4442	-
MDA_JC	.	A07	21640722	chrA07	21688289	21688928	BnaA07g30750D	28.3709	-
MDA_JC	.	A07	21640722	chrA07	21694958	21695712	BnaA07g30760D	37.2895	-
MDA_JC	.	A07	21640722	chrA07	21698164	21700847	BnaA07g30770D	364.663	-
MDA_JC	.	A07	21640722	chrA07	21701447	21702309	BnaA07g30780D	76.6679	-
MDA_JC	.	A07	21640722	chrA07	21702966	21703827	BnaA07g30790D	29.9605	-
MDA_JC	.	A07	21640722	chrA07	21705222	21707452	BnaA07g30800D	229.005	+
MDA_JC	.	A07	21640722	chrA07	21707638	21709380	BnaA07g30810D	181.23	-
MDA_JC	.	A07	21640722	chrA07	21712049	21716010	BnaA07g30820D	392.38	-
MDA_JC	.	A07	21640722	chrA07	21719014	21722765	BnaA07g30830D	460.442	-
MDA_JC	.	A07	21640722	chrA07	21724034	21727899	BnaA07g30840D	598.268	-
MDA_JC	.	A07	21640722	chrA07	21732951	21734613	BnaA07g30850D	44.3982	+
MDA_JC	.	A07	21640722	chrA07	21737112	21738300	BnaA07g30860D	84.2092	+
MDA_JC	.	A07	21640722	chrA07	21739771	21746123	BnaA07g30870D	1203.07	+
MDA_JC	.	A08	5939311	chrA08	5884632	5885639	BnaA08g05940D	23.3705	-
MDA_JC	.	A08	5939311	chrA08	5886054	5887710	BnaA08g05950D	32.5093	-
MDA_JC	.	A08	5939311	chrA08	5887766	5888130	BnaA08g05960D	6.5169	-
MDA_JC	.	A08	5939311	chrA08	5891589	5893290	BnaA08g05970D	124.618	-
MDA_JC	.	A08	5939311	chrA08	5902129	5904221	BnaA08g05980D	38.1327	+
MDA_JC	.	A08	5939311	chrA08	5905459	5908579	BnaA08g05990D	247.494	+
MDA_JC	.	A08	5939311	chrA08	5908710	5910527	BnaA08g06000D	234.639	-
MDA_JC	.	A08	5939311	chrA08	5912019	5918779	BnaA08g06010D	337.25	-
MDA_JC	.	A08	5939311	chrA08	5924949	5925357	BnaA08g06020D	12.5161	-
MDA_JC	.	A08	5939311	chrA08	5951482	5951977	BnaA08g06030D	13.1499	+
MDA_JC	.	A08	5939311	chrA08	5965959	5966658	BnaA08g06040D	33.2103	+
MDA_JC	.	A08	5939311	chrA08	5986337	5987225	BnaA08g06050D	48.3286	-
MDA_JC	.	A08	5939311	chrA08	5990040	5993203	BnaA08g06060D	100.538	-
MDA_JC	.	A08	5939311	chrA08	5995609	5996131	BnaA08g06070D	13.2481	-
MDA_JC	.	A08	5939311	chrA08	6008139	6012801	BnaA08g06080D	547.29	-
MDA_JC	.	A08	5939311	chrA08	6020916	6024228	BnaA08g06090D	415.768	+
MDA_JC	.	A08	5939311	chrA08	6027124	6027328	BnaA08g06100D	11.5	+
MDA_JC	.	A08	5939311	chrA08	6029250	6029664	BnaA08g06110D	23.6028	-
MDA_JC	.	C02	16486406	chrC02	16389916	16390180	BnaC02g20010D	25.4312	+
MDA_JC	.	C02	16486406	chrC02	16393991	16396040	BnaC02g20020D	26.5675	+
MDA_JC	.	C02	16486406	chrC02	16396406	16397061	BnaC02g20030D	35.02	-
MDA_JC	.	C02	16486406	chrC02	16397661	16401697	BnaC02g20040D	516.591	+
MDA_JC	.	C02	16486406	chrC02	16402174	16404065	BnaC02g20050D	366.435	+
MDA_JC	.	C02	16486406	chrC02	16411641	16411734	BnaC02g20060D	11.3704	+
MDA_JC	.	C02	16486406	chrC02	16412086	16412266	BnaC02g20070D	8.804	+
MDA_JC	.	C02	16486406	chrC02	16413791	16413971	BnaC02g20080D	8.761	-
MDA_JC	.	C02	16486406	chrC02	16414323	16414416	BnaC02g20090D	11.3704	-
MDA_JC	.	C02	16486406	chrC02	16436366	16438007	BnaC02g20100D	227.054	+
MDA_JC	.	C02	16486406	chrC02	16467489	16468927	BnaC02g20110D	81.7204	+
MDA_JC	.	C02	16486406	chrC02	16478940	16481438	BnaC02g20120D	288.285	+
MDA_JC	.	C02	16486406	chrC02	16516786	16516939	BnaC02g20130D	11.4251	-
MDA_JC	.	C02	16486406	chrC02	16520717	16521239	BnaC02g20140D	48.2256	-
MDA_JC	.	C02	16486406	chrC02	16522968	16523577	BnaC02g20150D	31.7395	+
MDA_JC	.	C02	16486406	chrC02	16526448	16528401	BnaC02g20160D	232.868	-
MDA_JC	.	C02	16486406	chrC02	16547862	16550149	BnaC02g20170D	41.6456	+
MDA_JC	.	C02	16486406	chrC02	16550205	16550858	BnaC02g20180D	39.9957	+
MDA_JC	.	C02	16486406	chrC02	16581082	16581643	BnaC02g20190D	24.5905	-
MDA_JC	.	C03	17884801	chrC03	17788317	17788731	BnaC03g29610D	45.1575	+
MDA_JC	.	C03	17884801	chrC03	17807709	17808124	BnaC03g29620D	6.0329	+
MDA_JC	.	C03	17884801	chrC03	17808219	17808671	BnaC03g29630D	5.981	+
MDA_JC	.	C03	17884801	chrC03	17808738	17810755	BnaC03g29640D	100.196	+
MDA_JC	.	C03	17884801	chrC03	17810814	17811548	BnaC03g29650D	21.4237	-
MDA_JC	.	C03	17884801	chrC03	17822010	17823372	BnaC03g29660D	58.3631	+
MDA_JC	.	C03	17884801	chrC03	17837246	17838394	BnaC03g29670D	82.4309	+
MDA_JC	.	C03	17884801	chrC03	17839255	17842313	BnaC03g29680D	434.853	+
MDA_JC	.	C03	17884801	chrC03	17845593	17845989	BnaC03g29690D	15.7908	+
MDA_JC	.	C03	17884801	chrC03	17850617	17850776	BnaC03g29700D	11.37	+
MDA_JC	.	C03	17884801	chrC03	17865143	17865542	BnaC03g29710D	29.3472	+
MDA_JC	.	C03	17884801	chrC03	17868529	17870602	BnaC03g29720D	313.098	+
MDA_JC	.	C03	17884801	chrC03	17872361	17872970	BnaC03g29730D	28.5	+
MDA_JC	.	C03	17884801	chrC03	17880132	17881124	BnaC03g29740D	48.2123	-
MDA_JC	.	C03	17884801	chrC03	17893443	17895383	BnaC03g29750D	164.168	+
MDA_JC	.	C03	17884801	chrC03	17895616	17896192	BnaC03g29760D	27.2414	-
MDA_JC	.	C03	17884801	chrC03	17904503	17904931	BnaC03g29770D	43.14	-
MDA_JC	.	C03	17884801	chrC03	17920151	17920373	BnaC03g29780D	6.2479	+
MDA_JC	.	C03	17884801	chrC03	17921402	17923296	BnaC03g29790D	190.833	+
MDA_JC	.	C03	17884801	chrC03	17925187	17928314	BnaC03g29800D	500.464	+
MDA_JC	.	C03	17884801	chrC03	17939649	17944049	BnaC03g29810D	592.552	+
MDA_JC	.	C03	17884801	chrC03	17944180	17944724	BnaC03g29820D	58.1967	-
MDA_JC	.	C03	17884801	chrC03	17956597	17961319	BnaC03g29830D	867.657	+
MDA_JC	.	C03	17884801	chrC03	17961404	17963398	BnaC03g29840D	89.6894	-
MDA_JC	.	C03	17884801	chrC03	17965538	17968380	BnaC03g29850D	253.566	+
MDA_JC	.	C03	17884801	chrC03	17972621	17976492	BnaC03g29860D	489.127	+
MDA_JC	.	C03	17884801	chrC03	17977648	17978854	BnaC03g29870D	32.1166	+
MDA_JC	.	C03	17884801	chrC03	17983299	17984430	BnaC03g29880D	45.2862	+
MDA_JC	.	C03	41142458	chrC03	41055641	41059750	BnaC03g54070D	338.065	+
MDA_JC	.	C03	41142458	chrC03	41116583	41117263	BnaC03g54080D	20.937	+
MDA_JC	.	C03	41142458	chrC03	41117585	41118014	BnaC03g54090D	25.0368	+
MDA_JC	.	C03	41142458	chrC03	41118320	41118941	BnaC03g54100D	11.3052	+
MDA_JC	.	C03	41142458	chrC03	41119025	41127020	BnaC03g54110D	58.1833	+
MDA_JC	.	C03	41142458	chrC03	41172631	41174514	BnaC03g54120D	63.5716	-
MDA_JC	.	C03	41142458	chrC03	41174619	41175130	BnaC03g54130D	14.2815	-
MDA_JC	.	C03	41142458	chrC03	41201226	41201586	BnaC03g54140D	27.1654	+
MDA_JC	.	C03	41142458	chrC03	41220849	41221527	BnaC03g54150D	17.3465	-
MDA_JC	.	C03	41142458	chrC03	41226061	41226463	BnaC03g54160D	24.7682	+
MDA_JC	.	C03	50029541	chrC03	49933487	49933874	BnaC03g60760D	22.951	+
MDA_JC	.	C03	50029541	chrC03	49934740	49937017	BnaC03g60770D	36.003	+
MDA_JC	.	C03	50029541	chrC03	49939453	49940013	BnaC03g60780D	42.009	+
MDA_JC	.	C03	50029541	chrC03	49940753	49941787	BnaC03g60790D	21.408	+
MDA_JC	.	C03	50029541	chrC03	49942746	49943936	BnaC03g60800D	106.032	+
MDA_JC	.	C03	50029541	chrC03	49959626	49962944	BnaC03g60810D	152.918	-
MDA_JC	.	C03	50029541	chrC03	49964814	49967505	BnaC03g60820D	55.9861	+
MDA_JC	.	C03	50029541	chrC03	49973089	49974996	BnaC03g60830D	453.37	-
MDA_JC	.	C03	50029541	chrC03	49983294	49983962	BnaC03g60840D	5.2051	+
MDA_JC	.	C03	50029541	chrC03	49987341	49989476	BnaC03g60850D	59.167	-
MDA_JC	.	C03	50029541	chrC03	49992195	49993382	BnaC03g60860D	57.5041	-
MDA_JC	.	C03	50029541	chrC03	49995270	49996203	BnaC03g60870D	28.3	+
MDA_JC	.	C03	50029541	chrC03	50005975	50007968	BnaC03g60880D	110.894	-
MDA_JC	.	C03	50029541	chrC03	50008129	50009293	BnaC03g60890D	69.8385	-
MDA_JC	.	C03	50029541	chrC03	50010146	50011425	BnaC03g60900D	21.0301	-
MDA_JC	.	C03	50029541	chrC03	50015669	50018806	BnaC03g60910D	341.847	+
MDA_JC	.	C03	50029541	chrC03	50018884	50019211	BnaC03g60920D	43.9248	+
MDA_JC	.	C03	50029541	chrC03	50022711	50024627	BnaC03g60930D	103.993	+
MDA_JC	.	C03	50029541	chrC03	50025132	50027529	BnaC03g60940D	211.183	-
MDA_JC	.	C03	50029541	chrC03	50030460	50033310	BnaC03g60950D	64.978	+
MDA_JC	.	C03	50029541	chrC03	50035053	50037502	BnaC03g60960D	116.631	-
MDA_JC	.	C03	50029541	chrC03	50047633	50048934	BnaC03g60970D	142.896	+
MDA_JC	.	C03	50029541	chrC03	50049552	50049624	BnaC03g60980D	10.9815	+
MDA_JC	.	C03	50029541	chrC03	50051661	50052453	BnaC03g60990D	28.1046	+
MDA_JC	.	C03	50029541	chrC03	50053519	50054293	BnaC03g61000D	28.1068	+
MDA_JC	.	C03	50029541	chrC03	50064240	50065090	BnaC03g61010D	50.0982	-
MDA_JC	.	C03	50029541	chrC03	50072072	50073374	BnaC03g61020D	92.6605	+
MDA_JC	.	C03	50029541	chrC03	50073683	50074383	BnaC03g61030D	29.8921	-
MDA_JC	.	C03	50029541	chrC03	50075194	50075931	BnaC03g61040D	26.1618	-
MDA_JC	.	C03	50029541	chrC03	50081989	50084807	BnaC03g61050D	299.267	+
MDA_JC	.	C03	50029541	chrC03	50094420	50095755	BnaC03g61060D	203.909	+
MDA_JC	.	C03	50029541	chrC03	50095938	50104248	BnaC03g61070D	116.689	-
MDA_JC	.	C03	50029541	chrC03	50107745	50109167	BnaC03g61080D	105.091	+
MDA_JC	.	C03	50029541	chrC03	50109348	50111398	BnaC03g61090D	209.942	-
MDA_JC	.	C03	50029541	chrC03	50116209	50119643	BnaC03g61100D	299.524	+
MDA_JC	.	C03	50029541	chrC03	50119953	50121612	BnaC03g61110D	48.2672	+
MDA_JC	.	C03	50029541	chrC03	50128528	50132342	BnaC03g61120D	165.09	-
MDA_JC	.	C04	21279837	chrC04	21181846	21182676	BnaC04g20100D	74.1104	-
MDA_JC	.	C04	21279837	chrC04	21183377	21186140	BnaC04g20110D	73.0238	+
MDA_JC	.	C04	21279837	chrC04	21188057	21188300	BnaC04g20120D	24.3721	+
MDA_JC	.	C04	21279837	chrC04	21192639	21193314	BnaC04g20130D	28.3446	+
MDA_JC	.	C04	21279837	chrC04	21206771	21206927	BnaC04g20140D	12.1019	+
MDA_JC	.	C04	21279837	chrC04	21208221	21208676	BnaC04g20150D	44.4982	-
MDA_JC	.	C04	21279837	chrC04	21210633	21211285	BnaC04g20160D	36.4606	-
MDA_JC	.	C04	21279837	chrC04	21215556	21216475	BnaC04g20170D	72.0988	+
MDA_JC	.	C04	21279837	chrC04	21221800	21228844	BnaC04g20180D	655.257	-
MDA_JC	.	C04	21279837	chrC04	21245438	21246505	BnaC04g20190D	56.9625	-
MDA_JC	.	C04	21279837	chrC04	21282903	21285916	BnaC04g20200D	42.7442	+
MDA_JC	.	C04	21279837	chrC04	21293248	21294202	BnaC04g20210D	49.387	+
MDA_JC	.	C04	21279837	chrC04	21314452	21314637	BnaC04g20220D	17.9883	-
MDA_JC	.	C04	21279837	chrC04	21314742	21315528	BnaC04g20230D	76.8648	-
MDA_JC	.	C04	21279837	chrC04	21324275	21325574	BnaC04g20240D	131.756	-
MDA_JC	.	C04	21279837	chrC04	21339302	21340431	BnaC04g20250D	75.4964	+
MDA_JC	.	C04	21279837	chrC04	21359945	21363027	BnaC04g20260D	315.931	+
MDA_JC	.	C04	21279837	chrC04	21370449	21370852	BnaC04g20270D	41.8421	+
MDA_JC	.	C04	25356957	chrC04	25262467	25263811	BnaC04g24230D	46.1617	-
MDA_JC	.	C04	25356957	chrC04	25264680	25266587	BnaC04g24240D	98.8232	-
MDA_JC	.	C04	25356957	chrC04	25267616	25267847	BnaC04g24250D	24.2805	-
MDA_JC	.	C04	25356957	chrC04	25270462	25272216	BnaC04g24260D	313.987	-
MDA_JC	.	C04	25356957	chrC04	25291716	25294555	BnaC04g24270D	155.598	+
MDA_JC	.	C04	25356957	chrC04	25294619	25295380	BnaC04g24280D	145.137	+
MDA_JC	.	C04	25356957	chrC04	25295599	25296752	BnaC04g24290D	108.831	-
MDA_JC	.	C04	25356957	chrC04	25301911	25305803	BnaC04g24300D	309.614	-
MDA_JC	.	C04	25356957	chrC04	25306775	25309744	BnaC04g24310D	435.033	+
MDA_JC	.	C04	25356957	chrC04	25311624	25312966	BnaC04g24320D	115.305	-
MDA_JC	.	C04	25356957	chrC04	25335154	25336540	BnaC04g24330D	91.9122	+
MDA_JC	.	C04	25356957	chrC04	25336815	25336989	BnaC04g24340D	11.5	+
MDA_JC	.	C04	25356957	chrC04	25337096	25337701	BnaC04g24350D	34.606	+
MDA_JC	.	C04	25356957	chrC04	25337780	25338101	BnaC04g24360D	11.4278	+
MDA_JC	.	C04	25356957	chrC04	25338325	25338639	BnaC04g24370D	5.9351	+
MDA_JC	.	C04	25356957	chrC04	25338762	25339109	BnaC04g24380D	29.2754	+
MDA_JC	.	C04	25356957	chrC04	25339190	25340390	BnaC04g24390D	131.112	+
MDA_JC	.	C04	25356957	chrC04	25345672	25346597	BnaC04g24400D	75.8164	+
MDA_JC	.	C04	25356957	chrC04	25368206	25370233	BnaC04g24410D	127.588	+
MDA_JC	.	C04	25356957	chrC04	25372619	25373047	BnaC04g24420D	27.4011	+
MDA_JC	.	C04	25356957	chrC04	25393535	25393938	BnaC04g24430D	42.5209	+
MDA_JC	.	C04	25356957	chrC04	25418959	25421144	BnaC04g24440D	32.1053	-
MDA_JC	.	C04	25356957	chrC04	25421667	25425850	BnaC04g24450D	93.0558	+
MDA_JC	.	C04	25356957	chrC04	25438711	25438831	BnaC04g24460D	17.1963	+
MDA_JC	.	C04	25356957	chrC04	25438989	25441449	BnaC04g24470D	231.762	+
MDA_JC	.	C04	25356957	chrC04	25454062	25454951	BnaC04g24480D	56.8361	+
MDA_JC	.	C04	31552986	chrC04	31467276	31469334	BnaC04g29790D	100.943	-
MDA_JC	.	C04	31553023	chrC04	31483587	31488359	BnaC04g29800D	80.1608	-
MDA_JC	.	C04	31553023	chrC04	31616470	31616669	BnaC04g29810D	5.9899	+
MDA_JC	.	C04	31553023	chrC04	31616746	31617058	BnaC04g29820D	23.5	+
MDA_JC	.	C04	31553023	chrC04	31634551	31636501	BnaC04g29830D	175.187	-
MDA_JC	.	C04	31553023	chrC04	31639099	31643071	BnaC04g29840D	395.796	-
MDA_JC	.	C04	31553023	chrC04	31650499	31657372	BnaC04g29850D	812.562	+
MDA_JC	.	C04	38829420	chrC04	38732191	38733697	BnaC04g37260D	17.6402	+
MDA_JC	.	C04	38829420	chrC04	38737522	38740867	BnaC04g37270D	500.01	-
MDA_JC	.	C04	38829420	chrC04	38742419	38742533	BnaC04g37280D	11.5	+
MDA_JC	.	C04	38829420	chrC04	38742657	38742744	BnaC04g37290D	11.2593	-
MDA_JC	.	C04	38829420	chrC04	38742842	38743302	BnaC04g37300D	44.6691	-
MDA_JC	.	C04	38829420	chrC04	38743471	38747521	BnaC04g37310D	27.9405	+
MDA_JC	.	C04	38829420	chrC04	38747846	38748491	BnaC04g37320D	25.9031	-
MDA_JC	.	C04	38829420	chrC04	38760781	38761787	BnaC04g37330D	52.2113	+
MDA_JC	.	C04	38829420	chrC04	38762802	38763237	BnaC04g37340D	26.5236	-
MDA_JC	.	C04	38829420	chrC04	38766020	38767027	BnaC04g37350D	47.8136	+
MDA_JC	.	C04	38829420	chrC04	38767607	38769255	BnaC04g37360D	52.9271	+
MDA_JC	.	C04	38829420	chrC04	38769353	38770124	BnaC04g37370D	15.0325	+
MDA_JC	.	C04	38829420	chrC04	38797584	38800154	BnaC04g37380D	208.474	-
MDA_JC	.	C04	38829420	chrC04	38803405	38803561	BnaC04g37390D	11.4726	-
MDA_JC	.	C04	38829420	chrC04	38803694	38804952	BnaC04g37400D	76.1586	-
MDA_JC	.	C04	38829420	chrC04	38805171	38806965	BnaC04g37410D	152.043	-
MDA_JC	.	C04	38829420	chrC04	38807136	38807302	BnaC04g37420D	17.939	-
MDA_JC	.	C04	38829420	chrC04	38808416	38808726	BnaC04g37430D	6.2065	+
MDA_JC	.	C04	38829420	chrC04	38808785	38808962	BnaC04g37440D	24.0598	+
MDA_JC	.	C04	38829420	chrC04	38814233	38815294	BnaC04g37450D	139.535	-
MDA_JC	.	C04	38829420	chrC04	38823980	38824657	BnaC04g37460D	38.2707	+
MDA_JC	.	C04	38829420	chrC04	38826180	38833306	BnaC04g37470D	168.602	+
MDA_JC	.	C04	38829420	chrC04	38833376	38834666	BnaC04g37480D	51.391	-
MDA_JC	.	C04	38829420	chrC04	38837209	38839455	BnaC04g37490D	216.069	+
MDA_JC	.	C04	38829420	chrC04	38842968	38843793	BnaC04g37500D	26.4647	+
MDA_JC	.	C04	38829420	chrC04	38845251	38847432	BnaC04g37510D	310.532	-
MDA_JC	.	C04	38829420	chrC04	38849666	38851871	BnaC04g37520D	299.27	+
MDA_JC	.	C04	38829420	chrC04	38854256	38857657	BnaC04g37530D	54.4023	-
MDA_JC	.	C04	38829420	chrC04	38865447	38867215	BnaC04g37540D	305.907	-
MDA_JC	.	C04	38829420	chrC04	38871524	38873461	BnaC04g37550D	47.1013	-
MDA_JC	.	C04	38829420	chrC04	38875641	38876824	BnaC04g37560D	38.8616	-
MDA_JC	.	C04	38829420	chrC04	38881319	38883827	BnaC04g37570D	66.891	-
MDA_JC	.	C04	38829420	chrC04	38885297	38885570	BnaC04g37580D	0.1463	-
MDA_JC	.	C04	38829420	chrC04	38892984	38895121	BnaC04g37590D	275.179	+
MDA_JC	.	C04	38829420	chrC04	38898542	38898749	BnaC04g37600D	24.2667	-
MDA_JC	.	C04	38829420	chrC04	38899022	38902526	BnaC04g37610D	65.6844	+
MDA_JC	.	C04	38829420	chrC04	38910222	38916049	BnaC04g37620D	467.31	+
MDA_JC	.	C04	38829420	chrC04	38919381	38920785	BnaC04g37630D	78.4469	+
MDA_JC	.	C04	38829420	chrC04	38926565	38928272	BnaC04g37640D	287.174	-
MDA_JC	.	C05	26058859	chrC05	26080741	26084145	BnaC05g28230D	200.082	-
MDA_JC	.	C05	26058859	chrC05	26085854	26087672	BnaC05g28240D	71.8821	+
MDA_JC	.	C05	26058859	chrC05	26088015	26090199	BnaC05g28250D	372.475	-
MDA_JC	.	C05	26058859	chrC05	26097602	26097767	BnaC05g28260D	24.0856	+
MDA_JC	.	C05	26058859	chrC05	26098304	26100783	BnaC05g28270D	283.077	-
MDA_JC	.	C05	26058859	chrC05	26122815	26125073	BnaC05g28280D	281.024	+
MDA_JC	.	C05	36752114	chrC05	36656126	36659412	BnaC05g37770D	308.9	+
MDA_JC	.	C05	36752121	chrC05	36659698	36661621	BnaC05g37780D	332.939	+
MDA_JC	.	C05	36752121	chrC05	36661979	36663249	BnaC05g37790D	52.8316	+
MDA_JC	.	C05	36752121	chrC05	36663674	36664754	BnaC05g37800D	95.5012	-
MDA_JC	.	C05	36752121	chrC05	36667378	36670106	BnaC05g37810D	251.206	-
MDA_JC	.	C05	36752121	chrC05	36674416	36678617	BnaC05g37820D	802.559	-
MDA_JC	.	C05	36752121	chrC05	36682562	36682907	BnaC05g37830D	24.6763	+
MDA_JC	.	C05	36752121	chrC05	36694258	36695441	BnaC05g37840D	58.7155	+
MDA_JC	.	C05	36752121	chrC05	36702529	36704206	BnaC05g37850D	86.7622	+
MDA_JC	.	C05	36752121	chrC05	36704794	36705903	BnaC05g37860D	43.3333	+
MDA_JC	.	C05	36752121	chrC05	36707031	36710756	BnaC05g37870D	500.461	+
MDA_JC	.	C05	36752121	chrC05	36712233	36712680	BnaC05g37880D	26.8724	+
MDA_JC	.	C05	36752121	chrC05	36713361	36714213	BnaC05g37890D	36.4016	-
MDA_JC	.	C05	36752121	chrC05	36715168	36717943	BnaC05g37900D	114.308	-
MDA_JC	.	C05	36752121	chrC05	36731819	36732778	BnaC05g37910D	71.5952	-
MDA_JC	.	C05	36752121	chrC05	36735153	36736839	BnaC05g37920D	5.3825	+
MDA_JC	.	C05	36752121	chrC05	36740481	36740887	BnaC05g37930D	6.4542	-
MDA_JC	.	C05	36752121	chrC05	36740972	36741650	BnaC05g37940D	44.2474	-
MDA_JC	.	C05	36752121	chrC05	36741715	36742293	BnaC05g37950D	33.7192	-
MDA_JC	.	C05	36752121	chrC05	36743794	36746319	BnaC05g37960D	86.0909	-
MDA_JC	.	C05	36752121	chrC05	36746452	36747045	BnaC05g37970D	22.1717	+
MDA_JC	.	C05	36752121	chrC05	36747106	36748047	BnaC05g37980D	33.6194	+
MDA_JC	.	C05	36752121	chrC05	36748586	36750056	BnaC05g37990D	32.3099	+
MDA_JC	.	C05	36752121	chrC05	36750718	36750832	BnaC05g38000D	24.0716	+
MDA_JC	.	C05	36752121	chrC05	36751254	36751370	BnaC05g38010D	5.6	+
MDA_JC	.	C05	36752121	chrC05	36755632	36755746	BnaC05g38020D	24.03	+
MDA_JC	.	C05	36752121	chrC05	36760698	36762976	BnaC05g38030D	505.358	-
MDA_JC	.	C05	36752121	chrC05	36763206	36766096	BnaC05g38040D	459.958	-
MDA_JC	.	C05	36752121	chrC05	36767304	36770165	BnaC05g38050D	402.36	-
MDA_JC	.	C05	36752121	chrC05	36774054	36774168	BnaC05g38060D	24.297	+
MDA_JC	.	C05	36752121	chrC05	36801603	36802325	BnaC05g38070D	29.2143	-
MDA_JC	.	C05	36752121	chrC05	36806824	36809410	BnaC05g38080D	152.581	-
MDA_JC	.	C05	36752121	chrC05	36838942	36844144	BnaC05g38090D	269.804	+
MDA_JC	.	C06	7820261	chrC06	7777177	7778960	BnaC06g07170D	77.3058	-
MDA_JC	.	C06	7820275	chrC06	7780495	7782157	BnaC06g07180D	206.914	-
MDA_JC	.	C06	7820275	chrC06	7792679	7794731	BnaC06g07190D	232.671	+
MDA_JC	.	C06	7820275	chrC06	7795986	7799504	BnaC06g07200D	671.734	+
MDA_JC	.	C06	7820275	chrC06	7800108	7806720	BnaC06g07210D	40.8584	-
MDA_JC	.	C06	7820275	chrC06	7806889	7815939	BnaC06g07220D	858.969	+
MDA_JC	.	C06	7820275	chrC06	7816455	7816959	BnaC06g07230D	27.9703	-
MDA_JC	.	C06	7820275	chrC06	7845766	7845928	BnaC06g07240D	12.1052	-
MDA_JC	.	C06	7820275	chrC06	7848751	7848911	BnaC06g07250D	23.7168	+
MDA_JC	.	C06	7820275	chrC06	7848988	7849488	BnaC06g07260D	55.964	+
MDA_JC	.	C06	7820275	chrC06	7850517	7860465	BnaC06g07270D	1102.03	-
MDA_JC	.	C06	7820275	chrC06	7869695	7873341	BnaC06g07280D	378.177	+
MDA_JC	.	C06	7820275	chrC06	7874183	7876408	BnaC06g07290D	97.7932	+
MDA_JC	.	C06	7820275	chrC06	7883814	7885137	BnaC06g07300D	44.307	+
MDA_JC	.	C06	7820275	chrC06	7899155	7901338	BnaC06g07310D	149.93	-
MDA_JC	.	C06	7820275	chrC06	7902860	7905474	BnaC06g07320D	165.287	-
MDA_JC	.	C06	7820275	chrC06	7913728	7913932	BnaC06g07330D	11.5	+
MDA_JC	.	C06	7820275	chrC06	7914431	7915515	BnaC06g07340D	65.296	+
MDA_JC	.	C06	7820275	chrC06	7917218	7917363	BnaC06g07350D	5.9821	+
MDA_JC	.	C06	7820275	chrC06	7917437	7917821	BnaC06g07360D	25.7151	+
MDA_JC	.	C06	7820275	chrC06	7918699	7920511	BnaC06g07370D	97.8981	-
MDA_JC	.	C06	18486456	chrC06	18385730	18387933	BnaC06g15580D	37.3077	-
MDA_JC	.	C06	18486456	chrC06	18406755	18408105	BnaC06g15590D	186.516	+
MDA_JC	.	C06	18486456	chrC06	18408396	18411507	BnaC06g15600D	151.909	-
MDA_JC	.	C06	18486456	chrC06	18414531	18415732	BnaC06g15610D	30.5837	+
MDA_JC	.	C06	18486456	chrC06	18415850	18416267	BnaC06g15620D	27.5545	+
MDA_JC	.	C06	18486456	chrC06	18420265	18426501	BnaC06g15630D	391.104	+
MDA_JC	.	C06	18486456	chrC06	18426589	18426808	BnaC06g15640D	12.0565	-
MDA_JC	.	C06	18486456	chrC06	18466854	18467379	BnaC06g15650D	27.3842	+
MDA_JC	.	C06	18486456	chrC06	18470660	18472215	BnaC06g15660D	130.849	+
MDA_JC	.	C06	18486456	chrC06	18473116	18475232	BnaC06g15670D	78.7932	+
MDA_JC	.	C06	18486456	chrC06	18581397	18582571	BnaC06g15680D	139.076	+
MDA_JC	.	C06	18486456	chrC06	18585618	18587420	BnaC06g15690D	280.473	-
MDA_JC	.	C07	3759727	chrC07	3662599	3664797	BnaC07g02880D	35.7564	+
MDA_JC	.	C07	3759727	chrC07	3664881	3667454	BnaC07g02890D	177.732	-
MDA_JC	.	C07	3759727	chrC07	3702458	3702721	BnaC07g02900D	5.9739	+
MDA_JC	.	C07	3759727	chrC07	3702812	3704924	BnaC07g02910D	117.73	+
MDA_JC	.	C07	3759727	chrC07	3725362	3726967	BnaC07g02920D	98.4128	-
MDA_JC	.	C07	3759727	chrC07	3740735	3743382	BnaC07g02930D	199.467	-
MDA_JC	.	C07	3759727	chrC07	3754928	3755126	BnaC07g02940D	12.1891	+
MDA_JC	.	C07	3759727	chrC07	3766178	3768855	BnaC07g02950D	405.318	-
MDA_JC	.	C07	3759727	chrC07	3785213	3787474	BnaC07g02960D	101.034	-
MDA_JC	.	C07	3759727	chrC07	3793973	3794522	BnaC07g02970D	38.2097	-
MDA_JC	.	C07	3759727	chrC07	3794853	3795402	BnaC07g02980D	52.1094	-
MDA_JC	.	C07	3759727	chrC07	3800577	3801854	BnaC07g02990D	125.521	-
MDA_JC	.	C07	3759727	chrC07	3803067	3803325	BnaC07g03000D	24.409	-
MDA_JC	.	C07	3759727	chrC07	3809622	3810585	BnaC07g03010D	49.23	-
MDA_JC	.	C07	3759727	chrC07	3848051	3849185	BnaC07g03020D	80.4916	+
MDA_JC	.	C07	3759727	chrC07	3849366	3852214	BnaC07g03030D	46.1034	+
MDA_JC	.	C07	7340448	chrC07	7267873	7269966	BnaC07g04680D	94.2338	+
MDA_JC	.	C07	7340448	chrC07	7272149	7273931	BnaC07g04690D	15.3335	+
MDA_JC	.	C07	7340448	chrC07	7288159	7288751	BnaC07g04700D	29.6627	-
MDA_JC	.	C07	7340448	chrC07	7292546	7292829	BnaC07g04710D	14.9424	+
MDA_JC	.	C07	7340448	chrC07	7292914	7293914	BnaC07g04720D	53.7151	+
MDA_JC	.	C07	7340448	chrC07	7309611	7311061	BnaC07g04730D	95.3896	+
MDA_JC	.	C07	7340448	chrC07	7341496	7344277	BnaC07g04740D	359.75	+
MDA_JC	.	C07	7340448	chrC07	7396480	7399316	BnaC07g04750D	78.4795	+
MDA_JC	.	C07	7340448	chrC07	7402564	7404022	BnaC07g04760D	150.105	-
MDA_JC	.	C07	7340448	chrC07	7416647	7418746	BnaC07g04770D	32.0742	-
MDA_JC	.	C07	7340448	chrC07	7418826	7419484	BnaC07g04780D	6.9951	-
MDA_JC	.	C07	7340448	chrC07	7425790	7426504	BnaC07g04790D	12.8481	+
MDA_JC	.	C07	7340448	chrC07	7439774	7440122	BnaC07g04800D	24.653	+
MDA_JC	.	C07	41432111	chrC07	41330728	41333790	BnaC07g41460D	183.95	+
MDA_JC	.	C07	41432111	chrC07	41334752	41336282	BnaC07g41470D	44.4892	+
MDA_JC	.	C07	41432111	chrC07	41338624	41339803	BnaC07g41480D	27.692	-
MDA_JC	.	C07	41432111	chrC07	41352812	41353986	BnaC07g41490D	55.1027	-
MDA_JC	.	C07	41432111	chrC07	41358698	41360215	BnaC07g41500D	236.92	+
MDA_JC	.	C07	41432111	chrC07	41360335	41361749	BnaC07g41510D	190.007	+
MDA_JC	.	C07	41432111	chrC07	41362762	41365857	BnaC07g41520D	722.592	-
MDA_JC	.	C07	41432111	chrC07	41367148	41367541	BnaC07g41530D	24.3672	+
MDA_JC	.	C07	41432111	chrC07	41368711	41370236	BnaC07g41540D	180.633	-
MDA_JC	.	C07	41432111	chrC07	41370451	41371935	BnaC07g41550D	330.332	+
MDA_JC	.	C07	41432111	chrC07	41384004	41385567	BnaC07g41560D	102.598	+
MDA_JC	.	C07	41432111	chrC07	41388696	41391466	BnaC07g41570D	717.17	+
MDA_JC	.	C07	41432111	chrC07	41391676	41394045	BnaC07g41580D	30.3	-
MDA_JC	.	C07	41432111	chrC07	41395415	41397450	BnaC07g41590D	101.797	-
MDA_JC	.	C07	41432111	chrC07	41400116	41400340	BnaC07g41600D	23.9581	+
MDA_JC	.	C07	41432111	chrC07	41401129	41403426	BnaC07g41610D	222.898	-
MDA_JC	.	C07	41432111	chrC07	41409665	41412200	BnaC07g41620D	126.986	+
MDA_JC	.	C07	41432111	chrC07	41420229	41426367	BnaC07g41630D	255.368	+
MDA_JC	.	C07	41432111	chrC07	41428691	41430253	BnaC07g41640D	120.598	+
MDA_JC	.	C07	41432111	chrC07	41430429	41432917	BnaC07g41650D	171.019	+
MDA_JC	.	C07	41432111	chrC07	41435326	41440023	BnaC07g41660D	544.5	-
MDA_JC	.	C07	41432111	chrC07	41442641	41444817	BnaC07g41670D	139.595	-
MDA_JC	.	C07	41432111	chrC07	41446553	41447540	BnaC07g41680D	18.5581	-
MDA_JC	.	C07	41432111	chrC07	41457784	41458473	BnaC07g41690D	54.8115	+
MDA_JC	.	C07	41432111	chrC07	41466749	41467205	BnaC07g41700D	28.3	+
MDA_JC	.	C07	41432111	chrC07	41467904	41468711	BnaC07g41710D	20.7995	-
MDA_JC	.	C07	41432111	chrC07	41468806	41471006	BnaC07g41720D	286.125	+
MDA_JC	.	C07	41432111	chrC07	41475283	41479639	BnaC07g41730D	405.883	+
MDA_JC	.	C07	41432111	chrC07	41487329	41488180	BnaC07g41740D	38.35	+
MDA_JC	.	C08	20367721	chrC08	20306268	20306447	BnaC08g16130D	8.985	+
MDA_JC	.	C08	20367721	chrC08	20312558	20313458	BnaC08g16140D	12.004	-
MDA_JC	.	C08	20367721	chrC08	20314282	20314783	BnaC08g16150D	34.9233	-
MDA_JC	.	C08	20367721	chrC08	20324155	20326271	BnaC08g16160D	67.6163	-
MDA_JC	.	C08	20367721	chrC08	20328660	20328976	BnaC08g16170D	28.4621	-
MDA_JC	.	C08	20367721	chrC08	20329381	20329587	BnaC08g16180D	8.8503	-
MDA_JC	.	C08	20367721	chrC08	20329651	20331443	BnaC08g16190D	215.541	-
MDA_JC	.	C08	20367721	chrC08	20336118	20337837	BnaC08g16200D	77.9002	-
MDA_JC	.	C08	20367721	chrC08	20339108	20341453	BnaC08g16210D	310.792	+
MDA_JC	.	C08	20367721	chrC08	20342157	20344505	BnaC08g16220D	160.432	+
MDA_JC	.	C08	20367721	chrC08	20358339	20363471	BnaC08g16230D	461.73	-
MDA_JC	.	C08	20367721	chrC08	20364280	20366767	BnaC08g16240D	61.8086	+
MDA_JC	.	C08	20367721	chrC08	20375588	20377006	BnaC08g16250D	27.1125	+
MDA_JC	.	C08	20367721	chrC08	20377109	20377763	BnaC08g16260D	65.6946	+
MDA_JC	.	C08	20367721	chrC08	20379002	20381729	BnaC08g16270D	293.742	+
MDA_JC	.	C08	20367721	chrC08	20382981	20383961	BnaC08g16280D	31.8646	+
MDA_JC	.	C08	20367721	chrC08	20384249	20385909	BnaC08g16290D	196.791	-
MDA_JC	.	C08	20367721	chrC08	20390754	20391632	BnaC08g16300D	10.3815	-
MDA_JC	.	C08	20367721	chrC08	20391683	20391854	BnaC08g16310D	8.0855	-
MDA_JC	.	C08	20367721	chrC08	20392174	20392518	BnaC08g16320D	33.4612	-
MDA_JC	.	C08	20367721	chrC08	20407562	20410206	BnaC08g16330D	325.836	+
MDA_JC	.	C08	20367721	chrC08	20416995	20419746	BnaC08g16340D	321.218	-
MDA_JC	.	C08	20367721	chrC08	20420204	20420375	BnaC08g16350D	12.1672	+
MDA_JC	.	C08	20367721	chrC08	20420548	20420608	BnaC08g16360D	12.0972	-
MDA_JC	.	C08	20367721	chrC08	20420791	20421055	BnaC08g16370D	31.1771	-
MDA_JC	.	C08	20367721	chrC08	20421179	20421961	BnaC08g16380D	21.0261	-
MDA_JC	.	C08	20367721	chrC08	20422108	20422375	BnaC08g16390D	14.0881	+
MDA_JC	.	C08	20367721	chrC08	20423103	20425525	BnaC08g16400D	94.5432	-
MDA_JC	.	C08	20367721	chrC08	20425774	20426208	BnaC08g16410D	17.8804	-
MDA_JC	.	C08	20367721	chrC08	20426531	20429112	BnaC08g16420D	167.434	-
MDA_JC	.	C08	20367721	chrC08	20451164	20453239	BnaC08g16430D	286.644	-
MDA_JC	.	C08	20367721	chrC08	20453565	20457620	BnaC08g16440D	808.25	-
MDA_JC	.	C08	20367721	chrC08	20458106	20460981	BnaC08g16450D	5.4249	+
MDA_JC	.	C09	35660937	chrC09	35588849	35590688	BnaC09g32540D	86.9808	+
MDA_JC	.	C09	35660937	chrC09	35600931	35601832	BnaC09g32550D	79.189	-
MDA_JC	.	C09	35660937	chrC09	35616457	35620006	BnaC09g32560D	124.927	+
MDA_JC	.	C09	35660937	chrC09	35629509	35633278	BnaC09g32570D	692.599	-
MDA_JC	.	C09	35660937	chrC09	35650426	35651537	BnaC09g32580D	112.493	+
MDA_JC	.	C09	35660937	chrC09	35658991	35659954	BnaC09g32590D	31.569	-
MDA_JC	.	C09	35660937	chrC09	35694585	35696654	BnaC09g32600D	199.947	+
MDA_JC	.	C09	35660937	chrC09	35725545	35726405	BnaC09g32610D	12.0023	-
MDA_JC	.	C09	44341383	chrC09	44240164	44241907	BnaC09g42850D	216.778	+
MDA_JC	.	C09	44341383	chrC09	44242085	44244255	BnaC09g42860D	327.461	-
MDA_JC	.	C09	44341383	chrC09	44244422	44246621	BnaC09g42870D	324.698	+
MDA_JC	.	C09	44341383	chrC09	44246931	44248880	BnaC09g42880D	179.149	-
MDA_JC	.	C09	44341383	chrC09	44251222	44255348	BnaC09g42890D	397.662	+
MDA_JC	.	C09	44341383	chrC09	44255431	44257149	BnaC09g42900D	131.405	-
MDA_JC	.	C09	44341383	chrC09	44257440	44262332	BnaC09g42910D	620.648	+
MDA_JC	.	C09	44341383	chrC09	44263018	44266268	BnaC09g42920D	424.644	+
MDA_JC	.	C09	44341383	chrC09	44284518	44287757	BnaC09g42930D	297.477	-
MDA_JC	.	C09	44341383	chrC09	44325210	44327030	BnaC09g42940D	61.054	-
MDA_JC	.	C09	44341383	chrC09	44351765	44353470	BnaC09g42950D	34.194	+
MDA_JC	.	C09	44341383	chrC09	44359026	44374124	BnaC09g42960D	11.6083	-
MDA_JC	.	C09	44341383	chrC09	44376260	44376919	BnaC09g42970D	54.9344	+
MDA_JC	.	C09	44341383	chrC09	44376978	44378575	BnaC09g42980D	219.791	+
MDA_JC	.	C09	44341383	chrC09	44382980	44383508	BnaC09g42990D	27.1245	+
MDA_JC	.	C09	44341383	chrC09	44394007	44394372	BnaC09g43000D	37.4056	+
MDA_JC	.	C09	44341383	chrC09	44394910	44396026	BnaC09g43010D	49.6697	-
MDA_JC	.	C09	44341383	chrC09	44408322	44409519	BnaC09g43020D	111.921	-
MDA_JC	.	C09	44341383	chrC09	44410981	44412780	BnaC09g43030D	62.2556	-
MDA_JC	.	C09	44341383	chrC09	44415171	44417433	BnaC09g43040D	139.219	+
MDA_JC	.	C09	44341383	chrC09	44417950	44420150	BnaC09g43050D	448.838	+
MDA_JC	.	C09	44341383	chrC09	44420219	44421944	BnaC09g43060D	228.698	-
MDA_JC	.	C09	44341383	chrC09	44423862	44426853	BnaC09g43070D	430.191	+
MDA_JC	.	C09	44341383	chrC09	44427382	44428113	BnaC09g43080D	66.916	+
MDA_JC	.	C09	44341383	chrC09	44428450	44431143	BnaC09g43090D	222.367	-
POD_JC	.	A01	11663504	chrA01	11570348	11572195	BnaA01g19880D	52.9553	+
POD_JC	.	A01	11663504	chrA01	11572675	11574047	BnaA01g19890D	41.3941	-
POD_JC	.	A01	11663504	chrA01	11574979	11575396	BnaA01g19900D	12.1617	+
POD_JC	.	A01	11663504	chrA01	11575595	11575778	BnaA01g19910D	11.7482	-
POD_JC	.	A01	11663504	chrA01	11576876	11578065	BnaA01g19920D	65.7933	-
POD_JC	.	A01	11663504	chrA01	11586455	11587253	BnaA01g19930D	58.033	+
POD_JC	.	A01	11663504	chrA01	11591394	11592846	BnaA01g19940D	60.2487	-
POD_JC	.	A01	11663504	chrA01	11592896	11593974	BnaA01g19950D	54.6149	-
POD_JC	.	A01	11663504	chrA01	11597424	11598618	BnaA01g19960D	30.4367	-
POD_JC	.	A01	11663504	chrA01	11599562	11602068	BnaA01g19970D	237.258	-
POD_JC	.	A01	11663504	chrA01	11602175	11602626	BnaA01g19980D	6.0717	-
POD_JC	.	A01	11663504	chrA01	11611571	11613080	BnaA01g19990D	66.5847	-
POD_JC	.	A01	11663504	chrA01	11613187	11614177	BnaA01g20000D	5.6578	-
POD_JC	.	A01	11663504	chrA01	11615658	11619635	BnaA01g20010D	13.6932	+
POD_JC	.	A01	11663504	chrA01	11619685	11621360	BnaA01g20020D	166.728	+
POD_JC	.	A01	11663504	chrA01	11621737	11622727	BnaA01g20030D	23.2372	+
POD_JC	.	A01	11663504	chrA01	11625372	11630295	BnaA01g20040D	270.31	+
POD_JC	.	A01	11663504	chrA01	11637945	11642505	BnaA01g20050D	88.0454	+
POD_JC	.	A01	11663504	chrA01	11642931	11645231	BnaA01g20060D	32.5878	-
POD_JC	.	A01	11663504	chrA01	11647748	11648476	BnaA01g20070D	39.8403	-
POD_JC	.	A01	11663504	chrA01	11653297	11654732	BnaA01g20080D	30.5295	-
POD_JC	.	A01	11663504	chrA01	11673189	11674269	BnaA01g20090D	65.4329	+
POD_JC	.	A01	11663504	chrA01	11679119	11681472	BnaA01g20100D	60.0734	+
POD_JC	.	A01	11663504	chrA01	11696162	11699792	BnaA01g20110D	271.405	-
POD_JC	.	A01	11663504	chrA01	11712444	11713082	BnaA01g20120D	29.8073	-
POD_JC	.	A01	11663504	chrA01	11735354	11739335	BnaA01g20130D	12.2249	+
POD_JC	.	A01	11663504	chrA01	11743647	11746717	BnaA01g20140D	51.0092	+
POD_JC	.	A01	11663504	chrA01	11750477	11750741	BnaA01g20150D	11.2751	+
POD_JC	.	A01	11663504	chrA01	11756918	11760958	BnaA01g20160D	83.2566	+
POD_JC	.	A02	10280613	chrA02	10215253	10216371	BnaA02g16970D	95.265	+
POD_JC	.	A02	10280613	chrA02	10219451	10232812	BnaA02g16980D	209.141	+
POD_JC	.	A02	10280613	chrA02	10233018	10234234	BnaA02g16990D	68.4969	-
POD_JC	.	A02	10280613	chrA02	10235365	10236471	BnaA02g17000D	121.363	-
POD_JC	.	A02	10280613	chrA02	10240047	10241012	BnaA02g17010D	90.3978	+
POD_JC	.	A02	10280613	chrA02	10241480	10245317	BnaA02g17020D	547.504	-
POD_JC	.	A02	10280613	chrA02	10245801	10246758	BnaA02g17030D	11.969	+
POD_JC	.	A02	10280613	chrA02	10250571	10252078	BnaA02g17040D	221.449	-
POD_JC	.	A02	10280613	chrA02	10254429	10257421	BnaA02g17050D	309.357	-
POD_JC	.	A02	10280613	chrA02	10258710	10258943	BnaA02g17060D	8.9744	-
POD_JC	.	A02	10280613	chrA02	10259039	10259103	BnaA02g17070D	5.9868	-
POD_JC	.	A02	10280613	chrA02	10259174	10259365	BnaA02g17080D	8.0515	-
POD_JC	.	A02	10280613	chrA02	10263623	10264852	BnaA02g17090D	93.4222	+
POD_JC	.	A02	10280613	chrA02	10265762	10266640	BnaA02g17100D	78.583	+
POD_JC	.	A02	10280613	chrA02	10268022	10270067	BnaA02g17110D	194.378	-
POD_JC	.	A02	10280613	chrA02	10272628	10272805	BnaA02g17120D	12.9807	+
POD_JC	.	A02	10280613	chrA02	10272920	10273572	BnaA02g17130D	25.9079	+
POD_JC	.	A02	10280613	chrA02	10274154	10274774	BnaA02g17140D	49.4454	-
POD_JC	.	A02	10280613	chrA02	10275842	10278510	BnaA02g17150D	117.552	+
POD_JC	.	A02	10280613	chrA02	10281923	10287614	BnaA02g17160D	42.7669	+
POD_JC	.	A02	10280613	chrA02	10289051	10290262	BnaA02g17170D	84.6471	+
POD_JC	.	A02	10280613	chrA02	10296020	10296692	BnaA02g17180D	37.0754	+
POD_JC	.	A02	10280613	chrA02	10312523	10313984	BnaA02g17190D	55.2747	+
POD_JC	.	A02	10280613	chrA02	10314344	10316831	BnaA02g17200D	126.717	-
POD_JC	.	A02	10280613	chrA02	10327447	10328761	BnaA02g17210D	48.7679	+
POD_JC	.	A02	10280613	chrA02	10335828	10337662	BnaA02g17220D	218.624	+
POD_JC	.	A02	10280613	chrA02	10339063	10339885	BnaA02g17230D	38.7403	+
POD_JC	.	A02	10280613	chrA02	10348709	10350239	BnaA02g17240D	34.0889	+
POD_JC	.	A02	10280613	chrA02	10358269	10358866	BnaA02g17250D	31.5745	+
POD_JC	.	A02	10280613	chrA02	10359769	10361978	BnaA02g17260D	197.431	-
POD_JC	.	A02	23234048	chrA02	23135974	23137746	BnaA02g32130D	16.8037	+
POD_JC	.	A02	23234048	chrA02	23137822	23140153	BnaA02g32140D	49.0711	+
POD_JC	.	A02	23234048	chrA02	23144289	23145839	BnaA02g32150D	77.672	+
POD_JC	.	A02	23234048	chrA02	23146023	23146964	BnaA02g32160D	113.653	-
POD_JC	.	A02	23234048	chrA02	23151033	23151960	BnaA02g32170D	32.553	-
POD_JC	.	A02	23234048	chrA02	23154473	23159255	BnaA02g32180D	635.275	-
POD_JC	.	A02	23234048	chrA02	23159830	23162105	BnaA02g32190D	101.11	-
POD_JC	.	A02	23234048	chrA02	23162933	23163301	BnaA02g32200D	17.998	+
POD_JC	.	A02	23234048	chrA02	23166579	23167210	BnaA02g32210D	73.1613	-
POD_JC	.	A02	23234048	chrA02	23169488	23171810	BnaA02g32220D	126.49	-
POD_JC	.	A02	23234048	chrA02	23174005	23179913	BnaA02g32230D	440.697	+
POD_JC	.	A02	23234048	chrA02	23180494	23182433	BnaA02g32240D	291.5	+
POD_JC	.	A02	23234048	chrA02	23193439	23193723	BnaA02g32250D	24.575	-
POD_JC	.	A02	23234048	chrA02	23198965	23200416	BnaA02g32260D	16.7193	+
POD_JC	.	A02	23234048	chrA02	23202750	23204475	BnaA02g32270D	262.504	+
POD_JC	.	A02	23234048	chrA02	23209251	23209629	BnaA02g32280D	37.4071	-
POD_JC	.	A02	23234048	chrA02	23226389	23227513	BnaA02g32290D	61.4604	+
POD_JC	.	A02	23234048	chrA02	23232866	23235927	BnaA02g32300D	75.7843	-
POD_JC	.	A02	23234048	chrA02	23251630	23251849	BnaA02g32310D	12.1454	+
POD_JC	.	A02	23234048	chrA02	23253888	23260213	BnaA02g32320D	768.95	+
POD_JC	.	A02	23234048	chrA02	23261293	23262608	BnaA02g32330D	252.255	-
POD_JC	.	A02	23234048	chrA02	23266341	23266825	BnaA02g32340D	14.102	-
POD_JC	.	A02	23234048	chrA02	23271793	23273172	BnaA02g32350D	128.027	+
POD_JC	.	A02	23234048	chrA02	23274945	23277243	BnaA02g32360D	394.905	+
POD_JC	.	A02	23234048	chrA02	23277817	23281474	BnaA02g32370D	532.224	+
POD_JC	.	A02	23234048	chrA02	23282765	23286234	BnaA02g32380D	160.631	+
POD_JC	.	A02	23234048	chrA02	23296924	23297518	BnaA02g32390D	28.3627	+
POD_JC	.	A02	23234048	chrA02	23300368	23302724	BnaA02g32400D	65.3448	-
POD_JC	.	A02	23234048	chrA02	23303509	23305304	BnaA02g32410D	43.5533	-
POD_JC	.	A02	23234048	chrA02	23308363	23310065	BnaA02g32420D	77.5316	+
POD_JC	.	A02	23234048	chrA02	23323690	23324342	BnaA02g32430D	37.0542	+
POD_JC	.	A02	23234048	chrA02	23327036	23328873	BnaA02g32440D	160.937	+
POD_JC	.	A02	24305170	chrA02	24212156	24215565	BnaA02g33780D	157.865	-
POD_JC	.	A02	24305170	chrA02	24215898	24216681	BnaA02g33790D	16.2926	+
POD_JC	.	A02	24305170	chrA02	24217812	24219687	BnaA02g33800D	68.0446	-
POD_JC	.	A02	24305170	chrA02	24222091	24223540	BnaA02g33810D	47.0412	-
POD_JC	.	A02	24305170	chrA02	24224701	24227709	BnaA02g33820D	177.988	-
POD_JC	.	A02	24305170	chrA02	24228589	24231818	BnaA02g33830D	347.038	+
POD_JC	.	A02	24305170	chrA02	24232429	24232972	BnaA02g33840D	38.3497	-
POD_JC	.	A02	24305170	chrA02	24233564	24234139	BnaA02g33850D	57.484	+
POD_JC	.	A02	24305170	chrA02	24237692	24239232	BnaA02g33860D	234.408	+
POD_JC	.	A02	24305170	chrA02	24241069	24241498	BnaA02g33870D	28.9327	-
POD_JC	.	A02	24305170	chrA02	24242393	24244388	BnaA02g33880D	77.2124	-
POD_JC	.	A02	24305170	chrA02	24245353	24246001	BnaA02g33890D	59.5051	+
POD_JC	.	A02	24305170	chrA02	24247621	24250273	BnaA02g33900D	163.369	+
POD_JC	.	A02	24305170	chrA02	24250337	24251762	BnaA02g33910D	139.739	-
POD_JC	.	A02	24305170	chrA02	24261439	24266918	BnaA02g33920D	582.906	+
POD_JC	.	A02	24305170	chrA02	24279363	24281759	BnaA02g33930D	237.083	+
POD_JC	.	A02	24305170	chrA02	24285511	24288987	BnaA02g33940D	388.931	-
POD_JC	.	A02	24305170	chrA02	24289057	24289347	BnaA02g33950D	13.755	-
POD_JC	.	A02	24305170	chrA02	24298228	24303756	BnaA02g33960D	648.838	+
POD_JC	.	A02	24305170	chrA02	24305578	24308949	BnaA02g33970D	395.203	+
POD_JC	.	A02	24305170	chrA02	24309202	24311262	BnaA02g33980D	328.915	-
POD_JC	.	A02	24305170	chrA02	24315492	24315756	BnaA02g33990D	24.5144	+
POD_JC	.	A02	24305170	chrA02	24318892	24321234	BnaA02g34000D	344.95	+
POD_JC	.	A02	24305170	chrA02	24321502	24323411	BnaA02g34010D	94.901	-
POD_JC	.	A02	24305170	chrA02	24325979	24329895	BnaA02g34020D	446.969	+
POD_JC	.	A02	24305170	chrA02	24329963	24330853	BnaA02g34030D	102.451	-
POD_JC	.	A02	24305170	chrA02	24331824	24339034	BnaA02g34040D	614.227	-
POD_JC	.	A02	24305170	chrA02	24339444	24340872	BnaA02g34050D	147.801	-
POD_JC	.	A02	24305170	chrA02	24343169	24344974	BnaA02g34060D	128.765	-
POD_JC	.	A02	24305170	chrA02	24366885	24368798	BnaA02g34070D	131.566	-
POD_JC	.	A02	24305170	chrA02	24372502	24374720	BnaA02g34080D	201.579	-
POD_JC	.	A02	24305170	chrA02	24375655	24377349	BnaA02g34090D	100.079	+
POD_JC	.	A02	24305170	chrA02	24378233	24380291	BnaA02g34100D	41.4492	-
POD_JC	.	A02	24305170	chrA02	24386798	24389121	BnaA02g34110D	202.917	+
POD_JC	.	A02	24305170	chrA02	24398484	24399399	BnaA02g34120D	32.7962	+
POD_JC	.	A03	5255314	chrA03	5154584	5159170	BnaA03g11490D	293.258	-
POD_JC	.	A03	5255314	chrA03	5160240	5161265	BnaA03g11500D	105.669	+
POD_JC	.	A03	5255314	chrA03	5161534	5161742	BnaA03g11510D	22.4951	-
POD_JC	.	A03	5255314	chrA03	5162271	5164074	BnaA03g11520D	151.417	-
POD_JC	.	A03	5255314	chrA03	5166095	5166311	BnaA03g11530D	25.3203	-
POD_JC	.	A03	5255314	chrA03	5168926	5170027	BnaA03g11540D	47.6751	+
POD_JC	.	A03	5255314	chrA03	5170433	5171974	BnaA03g11550D	19.3595	-
POD_JC	.	A03	5255314	chrA03	5174011	5175398	BnaA03g11560D	51.6406	-
POD_JC	.	A03	5255314	chrA03	5179181	5179670	BnaA03g11570D	28.9859	-
POD_JC	.	A03	5255314	chrA03	5187999	5194157	BnaA03g11580D	57.2281	+
POD_JC	.	A03	5255314	chrA03	5197185	5200738	BnaA03g11590D	789.87	-
POD_JC	.	A03	5255314	chrA03	5201439	5205427	BnaA03g11600D	329.659	-
POD_JC	.	A03	5255314	chrA03	5210075	5212162	BnaA03g11610D	179.129	-
POD_JC	.	A03	5255314	chrA03	5215366	5217615	BnaA03g11620D	193.735	-
POD_JC	.	A03	5255314	chrA03	5223025	5224896	BnaA03g11630D	90.6979	+
POD_JC	.	A03	5255314	chrA03	5225806	5228546	BnaA03g11640D	534.967	-
POD_JC	.	A03	5255314	chrA03	5230977	5231888	BnaA03g11650D	140.586	-
POD_JC	.	A03	5255314	chrA03	5233582	5235089	BnaA03g11660D	35.6112	-
POD_JC	.	A03	5255314	chrA03	5237394	5238107	BnaA03g11670D	52.8868	+
POD_JC	.	A03	5255314	chrA03	5238452	5240137	BnaA03g11680D	75.5252	+
POD_JC	.	A03	5255314	chrA03	5257769	5259729	BnaA03g11690D	156.177	-
POD_JC	.	A03	5255314	chrA03	5260774	5264151	BnaA03g11700D	436.917	+
POD_JC	.	A03	5255314	chrA03	5264462	5267764	BnaA03g11710D	170.26	-
POD_JC	.	A03	5255314	chrA03	5270162	5273670	BnaA03g11720D	327.283	+
POD_JC	.	A03	5255314	chrA03	5284935	5285869	BnaA03g11730D	62.63	+
POD_JC	.	A03	5255314	chrA03	5286026	5286307	BnaA03g11740D	5.887	+
POD_JC	.	A03	5255314	chrA03	5286426	5288144	BnaA03g11750D	186.823	-
POD_JC	.	A03	5255314	chrA03	5291887	5294827	BnaA03g11760D	117.125	+
POD_JC	.	A03	5255314	chrA03	5295413	5296207	BnaA03g11770D	53.9686	-
POD_JC	.	A03	5255314	chrA03	5310235	5310910	BnaA03g11780D	26.0187	+
POD_JC	.	A03	5255314	chrA03	5311152	5311609	BnaA03g11790D	40.9737	-
POD_JC	.	A03	5255314	chrA03	5311716	5314914	BnaA03g11800D	273.399	-
POD_JC	.	A03	5255314	chrA03	5327823	5327973	BnaA03g11810D	11.9888	+
POD_JC	.	A03	5255314	chrA03	5330184	5331690	BnaA03g11820D	158.692	-
POD_JC	.	A03	5255314	chrA03	5332597	5334422	BnaA03g11830D	78.9336	+
POD_JC	.	A03	5255314	chrA03	5345047	5347451	BnaA03g11840D	138.506	+
POD_JC	.	A03	5255314	chrA03	5348896	5350820	BnaA03g11850D	213.237	-
POD_JC	.	A03	17162844	chrA03	17072479	17077803	BnaA03g34980D	1075.31	+
POD_JC	.	A03	17162844	chrA03	17078156	17078436	BnaA03g34990D	6.2834	-
POD_JC	.	A03	17162844	chrA03	17086039	17087672	BnaA03g35000D	283.438	-
POD_JC	.	A03	17162844	chrA03	17094326	17095706	BnaA03g35010D	40.0538	+
POD_JC	.	A03	17162844	chrA03	17099333	17101764	BnaA03g35020D	157.893	-
POD_JC	.	A03	17162844	chrA03	17102914	17104467	BnaA03g35030D	129.889	-
POD_JC	.	A03	17162844	chrA03	17107275	17108846	BnaA03g35040D	134.916	-
POD_JC	.	A03	17162844	chrA03	17121453	17123031	BnaA03g35050D	61.9057	+
POD_JC	.	A03	17162844	chrA03	17128964	17129147	BnaA03g35060D	28.5709	-
POD_JC	.	A03	17162844	chrA03	17132447	17133527	BnaA03g35070D	21.1166	+
POD_JC	.	A03	17162844	chrA03	17137432	17138521	BnaA03g35080D	15.2218	+
POD_JC	.	A03	17162844	chrA03	17151838	17154835	BnaA03g35090D	393.886	+
POD_JC	.	A03	17162844	chrA03	17156173	17158660	BnaA03g35100D	391.555	+
POD_JC	.	A03	17162844	chrA03	17161339	17164231	BnaA03g35110D	258.941	-
POD_JC	.	A03	17162844	chrA03	17168955	17169955	BnaA03g35120D	98.03	-
POD_JC	.	A03	17162844	chrA03	17175084	17176474	BnaA03g35130D	56.8457	-
POD_JC	.	A03	17162844	chrA03	17178716	17184127	BnaA03g35140D	924.625	-
POD_JC	.	A03	17162844	chrA03	17186362	17187575	BnaA03g35150D	37.5827	+
POD_JC	.	A03	17162844	chrA03	17188087	17188376	BnaA03g35160D	14.2067	-
POD_JC	.	A03	17162844	chrA03	17188438	17190424	BnaA03g35170D	240.327	-
POD_JC	.	A03	17162844	chrA03	17192392	17194979	BnaA03g35180D	238.474	-
POD_JC	.	A03	17162844	chrA03	17201033	17203488	BnaA03g35190D	177.689	+
POD_JC	.	A03	17162844	chrA03	17205932	17206109	BnaA03g35200D	11.4566	+
POD_JC	.	A03	17162844	chrA03	17206519	17206923	BnaA03g35210D	24.4141	+
POD_JC	.	A03	17162844	chrA03	17207699	17208602	BnaA03g35220D	65.4319	+
POD_JC	.	A03	17162844	chrA03	17213676	17214316	BnaA03g35230D	79.6846	+
POD_JC	.	A03	17162844	chrA03	17214799	17216153	BnaA03g35240D	75.8007	+
POD_JC	.	A03	17162844	chrA03	17220252	17223194	BnaA03g35250D	367.043	+
POD_JC	.	A03	17162844	chrA03	17223405	17225715	BnaA03g35260D	117.288	-
POD_JC	.	A03	17162844	chrA03	17226118	17227872	BnaA03g35270D	187.001	-
POD_JC	.	A03	17162844	chrA03	17233440	17234652	BnaA03g35280D	64.841	-
POD_JC	.	A03	17162844	chrA03	17236756	17237730	BnaA03g35290D	53.3102	-
POD_JC	.	A03	17162844	chrA03	17240637	17241864	BnaA03g35300D	66.2732	-
POD_JC	.	A03	17162844	chrA03	17244856	17245790	BnaA03g35310D	34.7024	-
POD_JC	.	A03	17162844	chrA03	17248585	17249560	BnaA03g35320D	16.6568	-
POD_JC	.	A03	17162844	chrA03	17252066	17252918	BnaA03g35330D	26.3877	-
POD_JC	.	A03	17162844	chrA03	17253352	17255500	BnaA03g35340D	101.161	-
POD_JC	.	A03	17162844	chrA03	17255915	17256206	BnaA03g35350D	24.5328	-
POD_JC	.	A03	17162844	chrA03	17256817	17258809	BnaA03g35360D	283.094	-
POD_JC	.	A03	17162844	chrA03	17260083	17260706	BnaA03g35370D	15.8823	-
POD_JC	.	A06	22937261	chrA06	22837643	22839164	BnaA06g34570D	195.108	+
POD_JC	.	A06	22937261	chrA06	22843589	22847362	BnaA06g34580D	405.491	+
POD_JC	.	A06	22937261	chrA06	22848179	22848841	BnaA06g34590D	28.1966	-
POD_JC	.	A06	22937261	chrA06	22850752	22851420	BnaA06g34600D	28.1904	-
POD_JC	.	A06	22937261	chrA06	22855315	22858139	BnaA06g34610D	114.537	-
POD_JC	.	A06	22937261	chrA06	22858240	22858465	BnaA06g34620D	11.4894	-
POD_JC	.	A06	22937261	chrA06	22864663	22868926	BnaA06g34630D	107.04	+
POD_JC	.	A06	22937261	chrA06	22872131	22874575	BnaA06g34640D	43.7499	-
POD_JC	.	A06	22937261	chrA06	22880540	22883584	BnaA06g34650D	41.3375	-
POD_JC	.	A06	22937261	chrA06	22887249	22887672	BnaA06g34660D	24.5158	+
POD_JC	.	A06	22937261	chrA06	22889961	22892728	BnaA06g34670D	130.7	-
POD_JC	.	A06	22937261	chrA06	22892796	22893118	BnaA06g34680D	5.8877	-
POD_JC	.	A06	22937261	chrA06	22908035	22910776	BnaA06g34690D	458.476	+
POD_JC	.	A06	22937261	chrA06	22915189	22919551	BnaA06g34700D	689.717	+
POD_JC	.	A06	22937261	chrA06	22920140	22922783	BnaA06g34710D	154.424	-
POD_JC	.	A06	22937261	chrA06	22938619	22940213	BnaA06g34720D	254.162	+
POD_JC	.	A06	22937261	chrA06	22948117	22949282	BnaA06g34730D	68.1293	+
POD_JC	.	A06	22937261	chrA06	22961618	22963337	BnaA06g34740D	173.354	+
POD_JC	.	A06	22937261	chrA06	22966915	22967788	BnaA06g34750D	61.2603	-
POD_JC	.	A06	22937261	chrA06	22969029	22974129	BnaA06g34760D	149.832	-
POD_JC	.	A06	22937261	chrA06	22974230	22974869	BnaA06g34770D	31.4652	+
POD_JC	.	A06	22937261	chrA06	22975841	22976919	BnaA06g34780D	91.2745	-
POD_JC	.	A06	22937261	chrA06	22977285	22981289	BnaA06g34790D	588.035	-
POD_JC	.	A06	22937261	chrA06	22984945	22985509	BnaA06g34800D	32.0762	+
POD_JC	.	A06	22937261	chrA06	23008796	23010993	BnaA06g34810D	65.4934	+
POD_JC	.	A06	22937261	chrA06	23031630	23032137	BnaA06g34820D	69.9934	-
POD_JC	.	A06	22937261	chrA06	23032218	23034087	BnaA06g34830D	20.2416	+
POD_JC	.	A06	22937270	chrA06	22837643	22839164	BnaA06g34570D	195.108	+
POD_JC	.	A06	22937270	chrA06	22843589	22847362	BnaA06g34580D	405.491	+
POD_JC	.	A06	22937270	chrA06	22848179	22848841	BnaA06g34590D	28.1966	-
POD_JC	.	A06	22937270	chrA06	22850752	22851420	BnaA06g34600D	28.1904	-
POD_JC	.	A06	22937270	chrA06	22855315	22858139	BnaA06g34610D	114.537	-
POD_JC	.	A06	22937270	chrA06	22858240	22858465	BnaA06g34620D	11.4894	-
POD_JC	.	A06	22937270	chrA06	22864663	22868926	BnaA06g34630D	107.04	+
POD_JC	.	A06	22937270	chrA06	22872131	22874575	BnaA06g34640D	43.7499	-
POD_JC	.	A06	22937270	chrA06	22880540	22883584	BnaA06g34650D	41.3375	-
POD_JC	.	A06	22937270	chrA06	22887249	22887672	BnaA06g34660D	24.5158	+
POD_JC	.	A06	22937270	chrA06	22889961	22892728	BnaA06g34670D	130.7	-
POD_JC	.	A06	22937270	chrA06	22892796	22893118	BnaA06g34680D	5.8877	-
POD_JC	.	A06	22937270	chrA06	22908035	22910776	BnaA06g34690D	458.476	+
POD_JC	.	A06	22937270	chrA06	22915189	22919551	BnaA06g34700D	689.717	+
POD_JC	.	A06	22937270	chrA06	22920140	22922783	BnaA06g34710D	154.424	-
POD_JC	.	A06	22937270	chrA06	22938619	22940213	BnaA06g34720D	254.162	+
POD_JC	.	A06	22937270	chrA06	22948117	22949282	BnaA06g34730D	68.1293	+
POD_JC	.	A06	22937270	chrA06	22961618	22963337	BnaA06g34740D	173.354	+
POD_JC	.	A06	22937270	chrA06	22966915	22967788	BnaA06g34750D	61.2603	-
POD_JC	.	A06	22937270	chrA06	22969029	22974129	BnaA06g34760D	149.832	-
POD_JC	.	A06	22937270	chrA06	22974230	22974869	BnaA06g34770D	31.4652	+
POD_JC	.	A06	22937270	chrA06	22975841	22976919	BnaA06g34780D	91.2745	-
POD_JC	.	A06	22937270	chrA06	22977285	22981289	BnaA06g34790D	588.035	-
POD_JC	.	A06	22937270	chrA06	22984945	22985509	BnaA06g34800D	32.0762	+
POD_JC	.	A06	22937270	chrA06	23008796	23010993	BnaA06g34810D	65.4934	+
POD_JC	.	A06	22937270	chrA06	23031630	23032137	BnaA06g34820D	69.9934	-
POD_JC	.	A06	22937270	chrA06	23032218	23034087	BnaA06g34830D	20.2416	+
POD_JC	.	A07	1795276	chrA07	1721213	1721698	BnaA07g02020D	26.9206	-
POD_JC	.	A07	1795276	chrA07	1733152	1733407	BnaA07g02030D	11.463	-
POD_JC	.	A07	1795276	chrA07	1733558	1733726	BnaA07g02040D	11.5768	-
POD_JC	.	A07	1795276	chrA07	1736086	1736764	BnaA07g02050D	44.1318	-
POD_JC	.	A07	1795276	chrA07	1753110	1756121	BnaA07g02060D	118.507	+
POD_JC	.	A07	1795276	chrA07	1759098	1760988	BnaA07g02070D	367.096	-
POD_JC	.	A07	1795276	chrA07	1761383	1762673	BnaA07g02080D	87.427	-
POD_JC	.	A07	1795276	chrA07	1768452	1769008	BnaA07g02090D	18.4102	+
POD_JC	.	A07	1795276	chrA07	1780947	1782838	BnaA07g02100D	105.737	-
POD_JC	.	A07	1795276	chrA07	1788078	1788246	BnaA07g02110D	11.5	-
POD_JC	.	A07	1795276	chrA07	1789838	1791180	BnaA07g02120D	98.0456	-
POD_JC	.	A07	1795276	chrA07	1792400	1792874	BnaA07g02130D	25.0649	+
POD_JC	.	A07	1795276	chrA07	1805602	1805929	BnaA07g02140D	31.104	-
POD_JC	.	A07	1795276	chrA07	1812048	1813309	BnaA07g02150D	295.322	-
POD_JC	.	A07	1795276	chrA07	1814068	1816113	BnaA07g02160D	81.4188	-
POD_JC	.	A07	1795276	chrA07	1825734	1826060	BnaA07g02170D	23.2659	+
POD_JC	.	A07	1795276	chrA07	1833441	1834838	BnaA07g02180D	298.35	+
POD_JC	.	A07	1795276	chrA07	1834981	1835485	BnaA07g02190D	31.8937	-
POD_JC	.	A07	1795276	chrA07	1843570	1845007	BnaA07g02200D	162.226	+
POD_JC	.	A07	1795276	chrA07	1846475	1847705	BnaA07g02210D	75.2807	-
POD_JC	.	A07	1795276	chrA07	1850697	1852303	BnaA07g02220D	53.6592	+
POD_JC	.	A07	1795276	chrA07	1855744	1859082	BnaA07g02230D	153.525	-
POD_JC	.	A07	1795276	chrA07	1861438	1862628	BnaA07g02240D	77.5227	+
POD_JC	.	A07	1795276	chrA07	1865310	1871310	BnaA07g02250D	281.608	-
POD_JC	.	A07	1795276	chrA07	1871575	1873200	BnaA07g02260D	80.0807	-
POD_JC	.	A07	1795276	chrA07	1878345	1879252	BnaA07g02270D	62.0064	+
POD_JC	.	A07	1795276	chrA07	1881706	1883460	BnaA07g02280D	315.851	+
POD_JC	.	A07	1795276	chrA07	1883740	1885173	BnaA07g02290D	141.981	-
POD_JC	.	A07	20949570	chrA07	20848033	20850181	BnaA07g28980D	67.568	+
POD_JC	.	A07	20949570	chrA07	20861095	20864212	BnaA07g28990D	382.77	+
POD_JC	.	A07	20949570	chrA07	20869754	20872277	BnaA07g29000D	307.481	+
POD_JC	.	A07	20949570	chrA07	20873093	20873783	BnaA07g29010D	28.3182	-
POD_JC	.	A07	20949570	chrA07	20875850	20876391	BnaA07g29020D	28.8305	-
POD_JC	.	A07	20949570	chrA07	20877606	20879007	BnaA07g29030D	192.25	-
POD_JC	.	A07	20949570	chrA07	20894377	20900619	BnaA07g29040D	317.328	+
POD_JC	.	A07	20949570	chrA07	20901267	20902174	BnaA07g29050D	77.1334	-
POD_JC	.	A07	20949570	chrA07	20903209	20906134	BnaA07g29060D	112.776	-
POD_JC	.	A07	20949570	chrA07	20909271	20910443	BnaA07g29070D	94.3585	-
POD_JC	.	A07	20949570	chrA07	20911503	20911992	BnaA07g29080D	7.2992	-
POD_JC	.	A07	20949570	chrA07	20912471	20915349	BnaA07g29090D	121.179	-
POD_JC	.	A07	20949570	chrA07	20919305	20920088	BnaA07g29100D	111.516	-
POD_JC	.	A07	20949570	chrA07	20922982	20924713	BnaA07g29110D	130.214	-
POD_JC	.	A07	20949570	chrA07	20924954	20926868	BnaA07g29120D	207.408	-
POD_JC	.	A07	20949570	chrA07	20929197	20931091	BnaA07g29130D	47.5974	+
POD_JC	.	A07	20949570	chrA07	20933923	20936826	BnaA07g29140D	398.05	+
POD_JC	.	A07	20949570	chrA07	20937918	20940241	BnaA07g29150D	240.315	+
POD_JC	.	A07	20949570	chrA07	20941149	20943752	BnaA07g29160D	117.405	+
POD_JC	.	A07	20949570	chrA07	20946962	20948365	BnaA07g29170D	51.7018	-
POD_JC	.	A07	20949570	chrA07	20949268	20952221	BnaA07g29180D	36.5723	-
POD_JC	.	A07	20949570	chrA07	20952664	20962900	BnaA07g29190D	1237.36	+
POD_JC	.	A07	20949570	chrA07	20962973	20965269	BnaA07g29200D	466.857	-
POD_JC	.	A07	20949570	chrA07	20966441	20969895	BnaA07g29210D	283.888	+
POD_JC	.	A07	20949570	chrA07	20970835	20976657	BnaA07g29220D	769.29	+
POD_JC	.	A07	20949570	chrA07	20976718	20978322	BnaA07g29230D	313.479	-
POD_JC	.	A07	20949570	chrA07	20978542	20984813	BnaA07g29240D	1047.13	+
POD_JC	.	A07	20949570	chrA07	20989344	20991651	BnaA07g29250D	293.897	-
POD_JC	.	A07	20949570	chrA07	20992454	20995889	BnaA07g29260D	580.449	-
POD_JC	.	A07	20949570	chrA07	20996310	20999282	BnaA07g29270D	330.925	-
POD_JC	.	A07	20949570	chrA07	21002381	21003566	BnaA07g29280D	27.1554	+
POD_JC	.	A07	20949570	chrA07	21004070	21005913	BnaA07g29290D	82.2785	-
POD_JC	.	A07	20949570	chrA07	21007900	21009649	BnaA07g29300D	194.339	-
POD_JC	.	A07	20949570	chrA07	21017506	21024789	BnaA07g29310D	128.598	+
POD_JC	.	A07	20949570	chrA07	21025370	21029916	BnaA07g29320D	521.229	-
POD_JC	.	A07	20949570	chrA07	21030223	21032455	BnaA07g29330D	47.4047	-
POD_JC	.	A07	20949570	chrA07	21033945	21035281	BnaA07g29340D	72.3965	+
POD_JC	.	A07	20949570	chrA07	21037437	21040278	BnaA07g29350D	573.299	-
POD_JC	.	A07	20949570	chrA07	21045014	21045253	BnaA07g29360D	6.1796	+
POD_JC	.	A07	20949570	chrA07	21045305	21045566	BnaA07g29370D	24.9454	+
POD_JC	.	A07	20949570	chrA07	21046227	21048294	BnaA07g29380D	35.5076	-
POD_JC	.	A07	20949570	chrA07	21048773	21052792	BnaA07g29390D	400.786	+
POD_JC	.	A08	15428983	chrA08	15329551	15330715	BnaA08g20230D	107.072	+
POD_JC	.	A08	15428983	chrA08	15340352	15341030	BnaA08g20240D	69.3178	+
POD_JC	.	A08	15428983	chrA08	15343165	15343880	BnaA08g20250D	73.311	+
POD_JC	.	A08	15428983	chrA08	15345753	15345996	BnaA08g20260D	24.3509	+
POD_JC	.	A08	15428983	chrA08	15346798	15347986	BnaA08g20270D	55.2413	+
POD_JC	.	A08	15428983	chrA08	15349348	15352504	BnaA08g20280D	126.419	-
POD_JC	.	A08	15428983	chrA08	15356952	15359212	BnaA08g20290D	383.697	-
POD_JC	.	A08	15428983	chrA08	15361505	15364298	BnaA08g20300D	553.58	+
POD_JC	.	A08	15428983	chrA08	15364409	15366293	BnaA08g20310D	101.213	-
POD_JC	.	A08	15428983	chrA08	15367315	15368043	BnaA08g20320D	22.8813	+
POD_JC	.	A08	15428983	chrA08	15368426	15372323	BnaA08g20330D	39.9923	-
POD_JC	.	A08	15428983	chrA08	15376170	15377214	BnaA08g20340D	49.5206	+
POD_JC	.	A08	15428983	chrA08	15378032	15378281	BnaA08g20350D	11.9493	-
POD_JC	.	A08	15428983	chrA08	15394754	15398545	BnaA08g20360D	176.768	+
POD_JC	.	A08	15428983	chrA08	15398935	15400249	BnaA08g20370D	155.193	+
POD_JC	.	A08	15428983	chrA08	15401610	15403628	BnaA08g20380D	37.0528	+
POD_JC	.	A08	15428983	chrA08	15404617	15405796	BnaA08g20390D	144.742	+
POD_JC	.	A08	15428983	chrA08	15408145	15408541	BnaA08g20400D	41.4852	+
POD_JC	.	A08	15428983	chrA08	15408617	15410320	BnaA08g20410D	40.8085	+
POD_JC	.	A08	15428983	chrA08	15411911	15413337	BnaA08g20420D	180.363	+
POD_JC	.	A08	15428983	chrA08	15415319	15419146	BnaA08g20430D	379.584	+
POD_JC	.	A08	15428983	chrA08	15420864	15423623	BnaA08g20440D	200.343	+
POD_JC	.	A08	15428983	chrA08	15424024	15424582	BnaA08g20450D	29.2968	-
POD_JC	.	A08	15428983	chrA08	15426329	15428128	BnaA08g20460D	328.068	-
POD_JC	.	A08	15428983	chrA08	15428529	15431761	BnaA08g20470D	440.726	-
POD_JC	.	A08	15428983	chrA08	15431820	15432084	BnaA08g20480D	24.0172	-
POD_JC	.	A08	15428983	chrA08	15434384	15435088	BnaA08g20490D	38.8892	-
POD_JC	.	A08	15428983	chrA08	15447761	15449510	BnaA08g20500D	95.6314	+
POD_JC	.	A08	15428983	chrA08	15451083	15453936	BnaA08g20510D	52.1978	+
POD_JC	.	A08	15428983	chrA08	15461887	15464371	BnaA08g20520D	170.421	+
POD_JC	.	A08	15428983	chrA08	15465286	15469016	BnaA08g20530D	252.481	+
POD_JC	.	A08	15428983	chrA08	15470519	15473530	BnaA08g20540D	771.047	+
POD_JC	.	A08	15428983	chrA08	15474716	15475461	BnaA08g20550D	18.748	+
POD_JC	.	A08	15428983	chrA08	15476257	15477042	BnaA08g20560D	14.8956	-
POD_JC	.	A08	15428983	chrA08	15477473	15478113	BnaA08g20570D	38.6233	-
POD_JC	.	A08	15428983	chrA08	15479047	15480780	BnaA08g20580D	252.245	+
POD_JC	.	A08	15428983	chrA08	15480847	15482693	BnaA08g20590D	93.9974	-
POD_JC	.	A08	15428983	chrA08	15482741	15487206	BnaA08g20600D	987.578	-
POD_JC	.	A08	15428983	chrA08	15488005	15491957	BnaA08g20610D	306.819	-
POD_JC	.	A08	15428983	chrA08	15493671	15496185	BnaA08g20620D	100.592	-
POD_JC	.	A08	15428983	chrA08	15497310	15498127	BnaA08g20630D	58.7477	-
POD_JC	.	A08	15428983	chrA08	15500794	15501394	BnaA08g20640D	41.9516	-
POD_JC	.	A08	15428983	chrA08	15501991	15502823	BnaA08g20650D	74.0748	-
POD_JC	.	A08	15428983	chrA08	15503670	15504197	BnaA08g20660D	42.4031	-
POD_JC	.	A08	15428983	chrA08	15505810	15506724	BnaA08g20670D	81.7334	-
POD_JC	.	A08	15428983	chrA08	15508392	15508425	BnaA08g20680D	10.7098	+
POD_JC	.	A08	15428983	chrA08	15509783	15512294	BnaA08g20690D	144.8	+
POD_JC	.	A08	15428983	chrA08	15517995	15519030	BnaA08g20700D	32.0634	+
POD_JC	.	A08	15428983	chrA08	15522431	15524425	BnaA08g20710D	266.138	+
POD_JC	.	A08	15428983	chrA08	15528654	15529072	BnaA08g20720D	17.8353	-
POD_JC	.	A09	21887812	chrA09	21786979	21788185	BnaA09g28940D	169.264	+
POD_JC	.	A09	21887812	chrA09	21788245	21789786	BnaA09g28950D	252.886	-
POD_JC	.	A09	21887812	chrA09	21790152	21791709	BnaA09g28960D	37.7891	+
POD_JC	.	A09	21887812	chrA09	21792144	21794108	BnaA09g28970D	321.436	-
POD_JC	.	A09	21887812	chrA09	21794430	21795521	BnaA09g28980D	165.716	+
POD_JC	.	A09	21887812	chrA09	21797762	21803147	BnaA09g28990D	442.696	+
POD_JC	.	A09	21887812	chrA09	21803514	21804960	BnaA09g29000D	35.9996	+
POD_JC	.	A09	21887812	chrA09	21805147	21807977	BnaA09g29010D	123.943	+
POD_JC	.	A09	21887812	chrA09	21817865	21818825	BnaA09g29020D	31.1916	+
POD_JC	.	A09	21887812	chrA09	21819669	21820023	BnaA09g29030D	31.0481	+
POD_JC	.	A09	21887812	chrA09	21821816	21823175	BnaA09g29040D	63.8909	+
POD_JC	.	A09	21887812	chrA09	21823714	21826266	BnaA09g29050D	93.4501	-
POD_JC	.	A09	21887812	chrA09	21836050	21837412	BnaA09g29060D	236.706	+
POD_JC	.	A09	21887812	chrA09	21837490	21840258	BnaA09g29070D	468.158	-
POD_JC	.	A09	21887812	chrA09	21840373	21841687	BnaA09g29080D	35.4149	+
POD_JC	.	A09	21887812	chrA09	21842596	21843770	BnaA09g29090D	98.0151	+
POD_JC	.	A09	21887812	chrA09	21843834	21844484	BnaA09g29100D	43.2644	+
POD_JC	.	A09	21887812	chrA09	21844560	21845024	BnaA09g29110D	48.4751	+
POD_JC	.	A09	21887812	chrA09	21845613	21847481	BnaA09g29120D	78.1809	+
POD_JC	.	A09	21887812	chrA09	21847598	21848489	BnaA09g29130D	89.5577	+
POD_JC	.	A09	21887812	chrA09	21852194	21859370	BnaA09g29140D	318.545	+
POD_JC	.	A09	21887812	chrA09	21859635	21860777	BnaA09g29150D	171.417	-
POD_JC	.	A09	21887812	chrA09	21863063	21868183	BnaA09g29160D	204.629	+
POD_JC	.	A09	21887812	chrA09	21868284	21869817	BnaA09g29170D	161.138	+
POD_JC	.	A09	21887812	chrA09	21872713	21876013	BnaA09g29180D	265.654	+
POD_JC	.	A09	21887812	chrA09	21876254	21876861	BnaA09g29190D	17.2692	-
POD_JC	.	A09	21887812	chrA09	21877324	21879663	BnaA09g29200D	97.4301	-
POD_JC	.	A09	21887812	chrA09	21879930	21881104	BnaA09g29210D	152.674	+
POD_JC	.	A09	21887812	chrA09	21881216	21882842	BnaA09g29220D	28.5	-
POD_JC	.	A09	21887812	chrA09	21882925	21885650	BnaA09g29230D	47.0089	-
POD_JC	.	A09	21887812	chrA09	21898900	21900692	BnaA09g29240D	142.245	+
POD_JC	.	A09	21887812	chrA09	21903262	21903900	BnaA09g29250D	42.3831	+
POD_JC	.	A09	21887812	chrA09	21906543	21908700	BnaA09g29260D	33.5032	+
POD_JC	.	A09	21887812	chrA09	21913541	21914743	BnaA09g29270D	54.0248	-
POD_JC	.	A09	21887812	chrA09	21921991	21922195	BnaA09g29280D	24.2639	-
POD_JC	.	A09	21887812	chrA09	21924367	21928206	BnaA09g29290D	84.4216	-
POD_JC	.	A09	21887812	chrA09	21928276	21931118	BnaA09g29300D	88.6194	+
POD_JC	.	A09	21887812	chrA09	21931544	21933316	BnaA09g29310D	412.216	+
POD_JC	.	A09	21887812	chrA09	21933869	21937241	BnaA09g29320D	333.585	-
POD_JC	.	A09	21887812	chrA09	21948018	21949371	BnaA09g29330D	40.6723	+
POD_JC	.	A09	21887812	chrA09	21949467	21950260	BnaA09g29340D	27.3958	-
POD_JC	.	A09	21887812	chrA09	21956163	21962860	BnaA09g29350D	6.1853	+
POD_JC	.	A09	21887812	chrA09	21974611	21975296	BnaA09g29360D	67.1389	-
POD_JC	.	A09	21887812	chrA09	21975362	21976478	BnaA09g29370D	61.61	-
POD_JC	.	C01	11197202	chrC01	11103136	11103706	BnaC01g16060D	48.2426	-
POD_JC	.	C01	11197202	chrC01	11105059	11105888	BnaC01g16070D	30.9047	+
POD_JC	.	C01	11197202	chrC01	11106465	11107802	BnaC01g16080D	83.4619	+
POD_JC	.	C01	11197202	chrC01	11108509	11109053	BnaC01g16090D	31.168	+
POD_JC	.	C01	11197202	chrC01	11109297	11110139	BnaC01g16100D	60.6306	+
POD_JC	.	C01	11197202	chrC01	11110638	11112452	BnaC01g16110D	108.299	-
POD_JC	.	C01	11197202	chrC01	11119170	11120916	BnaC01g16120D	104.509	+
POD_JC	.	C01	11197202	chrC01	11121050	11121107	BnaC01g16130D	10.6865	+
POD_JC	.	C01	11197202	chrC01	11121204	11123751	BnaC01g16140D	325.757	-
POD_JC	.	C01	11197202	chrC01	11124043	11126693	BnaC01g16150D	181.88	-
POD_JC	.	C01	11197202	chrC01	11126955	11127420	BnaC01g16160D	32.478	-
POD_JC	.	C01	11197202	chrC01	11128308	11133325	BnaC01g16170D	31.7952	-
POD_JC	.	C01	11197202	chrC01	11140001	11145320	BnaC01g16180D	671.414	-
POD_JC	.	C01	11197202	chrC01	11150661	11151158	BnaC01g16190D	29.445	+
POD_JC	.	C01	11197202	chrC01	11153983	11157177	BnaC01g16200D	413.436	+
POD_JC	.	C01	11197202	chrC01	11160780	11163748	BnaC01g16210D	229.375	+
POD_JC	.	C01	11197202	chrC01	11164604	11165389	BnaC01g16220D	16.6796	-
POD_JC	.	C01	11197202	chrC01	11165714	11169700	BnaC01g16230D	198.607	+
POD_JC	.	C01	11197202	chrC01	11171146	11174183	BnaC01g16240D	366.136	+
POD_JC	.	C01	11197202	chrC01	11174980	11175631	BnaC01g16250D	28.4724	+
POD_JC	.	C01	11197202	chrC01	11176122	11177274	BnaC01g16260D	32.0096	-
POD_JC	.	C01	11197202	chrC01	11177689	11180008	BnaC01g16270D	152.951	-
POD_JC	.	C01	11197202	chrC01	11200533	11203506	BnaC01g16280D	275.415	+
POD_JC	.	C01	11197202	chrC01	11204185	11207337	BnaC01g16290D	307.391	+
POD_JC	.	C01	11197202	chrC01	11207554	11208067	BnaC01g16300D	32.7867	-
POD_JC	.	C01	11197202	chrC01	11208445	11209706	BnaC01g16310D	251.671	+
POD_JC	.	C01	11197202	chrC01	11209843	11212502	BnaC01g16320D	99.0843	-
POD_JC	.	C01	11197202	chrC01	11214007	11222548	BnaC01g16330D	542.182	+
POD_JC	.	C01	11197202	chrC01	11231019	11233458	BnaC01g16340D	56.3755	-
POD_JC	.	C01	11197202	chrC01	11233976	11238225	BnaC01g16350D	839.875	-
POD_JC	.	C01	11197202	chrC01	11239214	11242530	BnaC01g16360D	420.221	-
POD_JC	.	C01	11197202	chrC01	11242769	11246056	BnaC01g16370D	256.389	-
POD_JC	.	C01	11197202	chrC01	11246664	11247730	BnaC01g16380D	22.1008	+
POD_JC	.	C01	11197202	chrC01	11251384	11251693	BnaC01g16390D	39.6104	+
POD_JC	.	C01	11197202	chrC01	11257084	11260381	BnaC01g16400D	627.297	+
POD_JC	.	C01	11197202	chrC01	11260460	11265426	BnaC01g16410D	449.249	-
POD_JC	.	C01	11197202	chrC01	11269649	11269805	BnaC01g16420D	0.0518	-
POD_JC	.	C01	11197202	chrC01	11270970	11271918	BnaC01g16430D	31.2363	+
POD_JC	.	C01	11197202	chrC01	11272278	11278215	BnaC01g16440D	527.632	-
POD_JC	.	C01	11197202	chrC01	11281434	11282229	BnaC01g16450D	13.3407	+
POD_JC	.	C01	11197202	chrC01	11282664	11284984	BnaC01g16460D	18.6438	+
POD_JC	.	C01	11197202	chrC01	11287251	11288738	BnaC01g16470D	310.204	+
POD_JC	.	C01	11197202	chrC01	11296696	11300265	BnaC01g16480D	664.132	-
POD_JC	.	C03	1890571	chrC03	1798806	1801681	BnaC03g03680D	176.488	+
POD_JC	.	C03	1890571	chrC03	1802040	1804399	BnaC03g03690D	358.197	-
POD_JC	.	C03	1890571	chrC03	1805097	1807322	BnaC03g03700D	344.375	+
POD_JC	.	C03	1890571	chrC03	1807543	1813803	BnaC03g03710D	623.389	-
POD_JC	.	C03	1890571	chrC03	1813961	1816747	BnaC03g03720D	503.168	-
POD_JC	.	C03	1890571	chrC03	1817551	1820342	BnaC03g03730D	492.52	+
POD_JC	.	C03	1890571	chrC03	1820789	1822390	BnaC03g03740D	131.887	-
POD_JC	.	C03	1890571	chrC03	1826800	1829204	BnaC03g03750D	332.232	+
POD_JC	.	C03	1890571	chrC03	1831751	1834059	BnaC03g03760D	311.998	-
POD_JC	.	C03	1890571	chrC03	1834414	1835340	BnaC03g03770D	78.7892	-
POD_JC	.	C03	1890571	chrC03	1835625	1838194	BnaC03g03780D	199.836	-
POD_JC	.	C03	1890571	chrC03	1838463	1842218	BnaC03g03790D	457.762	+
POD_JC	.	C03	1890571	chrC03	1842382	1843681	BnaC03g03800D	101.789	+
POD_JC	.	C03	1890571	chrC03	1849812	1851238	BnaC03g03810D	77.4529	-
POD_JC	.	C03	1890571	chrC03	1851877	1852303	BnaC03g03820D	28.5571	-
POD_JC	.	C03	1890571	chrC03	1852644	1854189	BnaC03g03830D	115.623	-
POD_JC	.	C03	1890571	chrC03	1854405	1855332	BnaC03g03840D	55.5631	-
POD_JC	.	C03	1890571	chrC03	1856286	1859249	BnaC03g03850D	461.907	+
POD_JC	.	C03	1890571	chrC03	1874439	1877474	BnaC03g03860D	223.431	+
POD_JC	.	C03	1890571	chrC03	1877717	1878863	BnaC03g03870D	28.5	-
POD_JC	.	C03	1890571	chrC03	1880876	1882657	BnaC03g03880D	276.187	-
POD_JC	.	C03	1890571	chrC03	1883444	1885510	BnaC03g03890D	46.6891	+
POD_JC	.	C03	1890571	chrC03	1886276	1886699	BnaC03g03900D	35.737	-
POD_JC	.	C03	1890571	chrC03	1894662	1896850	BnaC03g03910D	81.5705	+
POD_JC	.	C03	1890571	chrC03	1897504	1898842	BnaC03g03920D	223.221	-
POD_JC	.	C03	1890571	chrC03	1903652	1903964	BnaC03g03930D	29.6617	+
POD_JC	.	C03	1890571	chrC03	1909310	1911634	BnaC03g03940D	200.252	+
POD_JC	.	C03	1890571	chrC03	1912525	1914115	BnaC03g03950D	205.478	-
POD_JC	.	C03	1890571	chrC03	1914657	1915549	BnaC03g03960D	21.6909	-
POD_JC	.	C03	1890571	chrC03	1915604	1916523	BnaC03g03970D	10.5118	-
POD_JC	.	C03	1890571	chrC03	1921455	1923447	BnaC03g03980D	366.841	-
POD_JC	.	C03	1890571	chrC03	1927114	1933655	BnaC03g03990D	579.571	+
POD_JC	.	C03	1890571	chrC03	1934030	1934303	BnaC03g04000D	29.1406	+
POD_JC	.	C03	1890571	chrC03	1937223	1940057	BnaC03g04010D	437.45	-
POD_JC	.	C03	1890571	chrC03	1940951	1942195	BnaC03g04020D	257.221	+
POD_JC	.	C03	1890571	chrC03	1942928	1943189	BnaC03g04030D	12.4732	+
POD_JC	.	C03	1890571	chrC03	1943284	1943512	BnaC03g04040D	13.2665	+
POD_JC	.	C03	1890571	chrC03	1948384	1949292	BnaC03g04050D	59.346	+
POD_JC	.	C03	1890571	chrC03	1960226	1963530	BnaC03g04060D	470.111	+
POD_JC	.	C03	1890571	chrC03	1965084	1968849	BnaC03g04070D	82.3002	+
POD_JC	.	C03	1890571	chrC03	1969431	1971423	BnaC03g04080D	114.532	+
POD_JC	.	C03	1890571	chrC03	1971488	1973923	BnaC03g04090D	271.943	-
POD_JC	.	C03	1890571	chrC03	1974535	1976248	BnaC03g04100D	99.7564	-
POD_JC	.	C03	1890571	chrC03	1976316	1976656	BnaC03g04110D	5.9851	-
POD_JC	.	C03	1890571	chrC03	1977924	1979023	BnaC03g04120D	151.139	-
POD_JC	.	C03	42949565	chrC03	42901812	42902953	BnaC03g54820D	32.4334	-
POD_JC	.	C03	42949565	chrC03	42911907	42913555	BnaC03g54830D	7.7254	-
POD_JC	.	C03	42949565	chrC03	42937714	42941558	BnaC03g54840D	499.856	+
POD_JC	.	C03	42949565	chrC03	42955092	42956082	BnaC03g54850D	33.5577	+
POD_JC	.	C03	42949565	chrC03	42956483	42956669	BnaC03g54860D	24.1805	+
POD_JC	.	C04	32634754	chrC04	32539636	32539819	BnaC04g30620D	12.0796	-
POD_JC	.	C04	32634803	chrC04	32542252	32544151	BnaC04g30630D	85.4942	-
POD_JC	.	C04	32634754	chrC04	32562375	32562774	BnaC04g30640D	26.0587	+
POD_JC	.	C04	32634803	chrC04	32566953	32568444	BnaC04g30650D	48.7413	+
POD_JC	.	C04	32634754	chrC04	32568787	32569030	BnaC04g30660D	11.9448	-
POD_JC	.	C04	32634803	chrC04	32570002	32570517	BnaC04g30670D	30.8394	-
POD_JC	.	C04	32634754	chrC04	32576267	32578589	BnaC04g30680D	197.586	+
POD_JC	.	C04	32634803	chrC04	32580191	32580339	BnaC04g30690D	5.9996	+
POD_JC	.	C04	32634754	chrC04	32580452	32585623	BnaC04g30700D	239.766	+
POD_JC	.	C04	32634803	chrC04	32596174	32596441	BnaC04g30710D	24.4333	-
POD_JC	.	C04	32634754	chrC04	32601554	32601758	BnaC04g30720D	11.3394	+
POD_JC	.	C04	32634803	chrC04	32602366	32615874	BnaC04g30730D	150.156	-
POD_JC	.	C04	32634754	chrC04	32615998	32616642	BnaC04g30740D	32.8221	-
POD_JC	.	C04	32634803	chrC04	32638107	32639289	BnaC04g30750D	48.53	-
POD_JC	.	C04	32634754	chrC04	32641351	32642411	BnaC04g30760D	48.8077	+
POD_JC	.	C04	32634803	chrC04	32647296	32647860	BnaC04g30770D	28.4355	-
POD_JC	.	C04	32634754	chrC04	32673458	32674212	BnaC04g30780D	27.9335	-
POD_JC	.	C04	32634803	chrC04	32691184	32691952	BnaC04g30790D	37.0846	-
POD_JC	.	C04	32634754	chrC04	32695609	32698452	BnaC04g30800D	336.069	+
POD_JC	.	C04	32634803	chrC04	32703447	32704822	BnaC04g30810D	167.411	-
POD_JC	.	C04	32634754	chrC04	32717213	32718732	BnaC04g30820D	76.2184	+
POD_JC	.	C04	41979929	chrC04	41891334	41892288	BnaC04g41090D	28.3851	+
POD_JC	.	C04	41981111	chrC04	41894132	41896337	BnaC04g41100D	311.819	+
POD_JC	.	C04	41983516	chrC04	41897697	41901494	BnaC04g41110D	420.803	-
POD_JC	.	C04	41983516	chrC04	41906135	41908681	BnaC04g41120D	120.899	-
POD_JC	.	C04	41983516	chrC04	41913523	41915640	BnaC04g41130D	153.875	-
POD_JC	.	C04	41983516	chrC04	41925610	41927968	BnaC04g41140D	123.391	-
POD_JC	.	C04	41983516	chrC04	41930045	41930438	BnaC04g41150D	30.6842	+
POD_JC	.	C04	41983516	chrC04	41930880	41932452	BnaC04g41160D	58.7188	-
POD_JC	.	C04	41983516	chrC04	41933834	41934639	BnaC04g41170D	58.7189	+
POD_JC	.	C04	41983516	chrC04	41935081	41935483	BnaC04g41180D	25.0596	-
POD_JC	.	C04	41983516	chrC04	41945404	41947970	BnaC04g41190D	321.109	+
POD_JC	.	C04	41983516	chrC04	41957932	41962453	BnaC04g41200D	56.0253	+
POD_JC	.	C04	41983516	chrC04	41963380	41964111	BnaC04g41210D	35.994	-
POD_JC	.	C04	41983516	chrC04	41971597	41976677	BnaC04g41220D	158.728	-
POD_JC	.	C04	41983516	chrC04	41976788	41978204	BnaC04g41230D	163.103	-
POD_JC	.	C04	41983516	chrC04	41993029	41994280	BnaC04g41240D	120.465	-
POD_JC	.	C04	41983516	chrC04	41994721	41994832	BnaC04g41250D	11.5	+
POD_JC	.	C04	41983516	chrC04	41996234	41997886	BnaC04g41260D	291.945	-
POD_JC	.	C04	41983516	chrC04	42054901	42056590	BnaC04g41270D	60.4621	+
POD_JC	.	C04	41983516	chrC04	42058688	42059962	BnaC04g41280D	26.0759	+
POD_JC	.	C04	41983516	chrC04	42065048	42066214	BnaC04g41290D	102.353	-
POD_JC	.	C04	41983516	chrC04	42069393	42070479	BnaC04g41300D	100.062	-
POD_JC	.	C04	41983516	chrC04	42070716	42074621	BnaC04g41310D	392.723	-
POD_JC	.	C04	41983516	chrC04	42075383	42079735	BnaC04g41320D	294.119	+
POD_JC	.	C04	41983516	chrC04	42082831	42084641	BnaC04g41330D	135.555	+
POD_JC	.	C05	25087193	chrC05	25016275	25017118	BnaC05g27730D	28.5395	+
POD_JC	.	C05	25087193	chrC05	25021020	25021462	BnaC05g27740D	37.6254	+
POD_JC	.	C05	25087193	chrC05	25026169	25026539	BnaC05g27750D	6.6636	+
POD_JC	.	C05	25087193	chrC05	25028101	25034289	BnaC05g27760D	581.88	+
POD_JC	.	C05	25087193	chrC05	25043839	25044235	BnaC05g27770D	48.3936	-
POD_JC	.	C05	25087193	chrC05	25057357	25057982	BnaC05g27780D	41.3619	+
POD_JC	.	C05	25087193	chrC05	25073641	25074760	BnaC05g27790D	77.9865	+
POD_JC	.	C05	25087193	chrC05	25075884	25078047	BnaC05g27800D	72.6243	-
POD_JC	.	C05	25087193	chrC05	25087165	25094112	BnaC05g27810D	824.348	+
POD_JC	.	C05	25087193	chrC05	25094174	25094270	BnaC05g27820D	11.4259	+
POD_JC	.	C05	25087193	chrC05	25094411	25100169	BnaC05g27830D	14.2663	+
POD_JC	.	C05	25087193	chrC05	25151221	25154210	BnaC05g27840D	397.363	+
POD_JC	.	C05	25087193	chrC05	25154721	25156781	BnaC05g27850D	115.769	+
POD_JC	.	C05	35355983	chrC05	35248364	35258730	BnaC05g36060D	1335.48	-
POD_JC	.	C05	35355983	chrC05	35262383	35263847	BnaC05g36070D	120.145	-
POD_JC	.	C05	35355983	chrC05	35269186	35275802	BnaC05g36080D	704.399	+
POD_JC	.	C05	35355983	chrC05	35279303	35283192	BnaC05g36090D	394.971	+
POD_JC	.	C05	35355983	chrC05	35283893	35284946	BnaC05g36100D	15.2967	+
POD_JC	.	C05	35355983	chrC05	35291089	35294150	BnaC05g36110D	258.354	+
POD_JC	.	C05	35355983	chrC05	35297574	35299544	BnaC05g36120D	44.8014	+
POD_JC	.	C05	35355983	chrC05	35300424	35301968	BnaC05g36130D	87.4694	+
POD_JC	.	C05	35355983	chrC05	35303105	35304768	BnaC05g36140D	56.1092	+
POD_JC	.	C05	35355983	chrC05	35305346	35307995	BnaC05g36150D	98.1284	+
POD_JC	.	C05	35355983	chrC05	35311709	35311829	BnaC05g36160D	11.3305	-
POD_JC	.	C05	35355983	chrC05	35311902	35312654	BnaC05g36170D	10.7843	-
POD_JC	.	C05	35355983	chrC05	35328944	35329488	BnaC05g36180D	43.7333	-
POD_JC	.	C05	35355983	chrC05	35342455	35343144	BnaC05g36190D	54.2492	-
POD_JC	.	C05	35355983	chrC05	35349484	35352165	BnaC05g36200D	36.2426	+
POD_JC	.	C05	35355983	chrC05	35352701	35353274	BnaC05g36210D	34.1591	+
POD_JC	.	C05	35355983	chrC05	35375238	35390026	BnaC05g36220D	69.673	+
POD_JC	.	C05	35355983	chrC05	35408964	35409515	BnaC05g36230D	60.7377	-
POD_JC	.	C05	35355983	chrC05	35428550	35429111	BnaC05g36240D	32.5	+
POD_JC	.	C05	35355983	chrC05	35433259	35433436	BnaC05g36250D	24.2078	+
POD_JC	.	C05	35355983	chrC05	35441704	35442675	BnaC05g36260D	96.2083	+
POD_JC	.	C05	35355983	chrC05	35446174	35453316	BnaC05g36270D	978.046	-
POD_JC	.	C08	741380	chrC08	644837	647477	BnaC08g00880D	185.602	-
POD_JC	.	C08	741380	chrC08	652969	655216	BnaC08g00890D	278.179	+
POD_JC	.	C08	741380	chrC08	664636	665265	BnaC08g00900D	28.0111	-
POD_JC	.	C08	741380	chrC08	665363	667367	BnaC08g00910D	42.3078	-
POD_JC	.	C08	741380	chrC08	668124	670735	BnaC08g00920D	545.352	+
POD_JC	.	C08	741380	chrC08	671111	671580	BnaC08g00930D	18.4951	-
POD_JC	.	C08	741380	chrC08	672008	678677	BnaC08g00940D	793.564	-
POD_JC	.	C08	741380	chrC08	679226	680587	BnaC08g00950D	268.087	-
POD_JC	.	C08	741380	chrC08	686462	688636	BnaC08g00960D	71.153	+
POD_JC	.	C08	741380	chrC08	695564	696768	BnaC08g00970D	201.412	-
POD_JC	.	C08	741380	chrC08	697812	704146	BnaC08g00980D	427.775	-
POD_JC	.	C08	741380	chrC08	706278	708051	BnaC08g00990D	65.5218	+
POD_JC	.	C08	741380	chrC08	709804	713009	BnaC08g01000D	653.084	-
POD_JC	.	C08	741380	chrC08	713298	716766	BnaC08g01010D	97.9282	-
POD_JC	.	C08	741380	chrC08	717732	719362	BnaC08g01020D	121.317	-
POD_JC	.	C08	741380	chrC08	723595	726104	BnaC08g01030D	86.1682	-
POD_JC	.	C08	741380	chrC08	735761	736128	BnaC08g01040D	32.9391	-
POD_JC	.	C08	741380	chrC08	736233	738081	BnaC08g01050D	71.4724	-
POD_JC	.	C08	741380	chrC08	738371	743652	BnaC08g01060D	7.8687	+
POD_JC	.	C08	741380	chrC08	743716	745287	BnaC08g01070D	241.835	+
POD_JC	.	C08	741380	chrC08	745976	751630	BnaC08g01080D	620.487	-
POD_JC	.	C08	741380	chrC08	752808	754941	BnaC08g01090D	57.1491	-
POD_JC	.	C08	741380	chrC08	755363	758164	BnaC08g01100D	336.465	+
POD_JC	.	C08	741380	chrC08	759903	761149	BnaC08g01110D	71.6703	+
POD_JC	.	C08	741380	chrC08	761261	761547	BnaC08g01120D	45.4364	+
POD_JC	.	C08	741380	chrC08	762904	763021	BnaC08g01130D	11.5	+
POD_JC	.	C08	741380	chrC08	763128	763563	BnaC08g01140D	11.5	+
POD_JC	.	C08	741380	chrC08	763619	766419	BnaC08g01150D	102.79	+
POD_JC	.	C08	741380	chrC08	767010	767678	BnaC08g01160D	25.0221	+
POD_JC	.	C08	741380	chrC08	771154	771403	BnaC08g01170D	27.8198	-
POD_JC	.	C08	741380	chrC08	772437	774783	BnaC08g01180D	56.2221	-
POD_JC	.	C08	741380	chrC08	787996	788991	BnaC08g01190D	6.8052	+
POD_JC	.	C08	741380	chrC08	790716	793080	BnaC08g01200D	27.6387	-
POD_JC	.	C08	741380	chrC08	793464	795924	BnaC08g01210D	128.628	-
POD_JC	.	C08	741380	chrC08	799561	801958	BnaC08g01220D	145.4	+
POD_JC	.	C08	741380	chrC08	802047	805983	BnaC08g01230D	525.876	-
POD_JC	.	C08	741380	chrC08	807279	808545	BnaC08g01240D	52.6756	-
POD_JC	.	C08	17989449	chrC08	17890230	17891934	BnaC08g12790D	66.5076	+
POD_JC	.	C08	17989449	chrC08	17898474	17900992	BnaC08g12800D	83.9282	-
POD_JC	.	C08	17989449	chrC08	17901381	17902140	BnaC08g12810D	33.8388	+
POD_JC	.	C08	17989449	chrC08	17902645	17904958	BnaC08g12820D	342.468	-
POD_JC	.	C08	17989449	chrC08	17905452	17906746	BnaC08g12830D	70.6765	+
POD_JC	.	C08	17989449	chrC08	17906812	17909206	BnaC08g12840D	26.342	+
POD_JC	.	C08	17989449	chrC08	17944310	17946465	BnaC08g12850D	90.8622	+
POD_JC	.	C08	17989449	chrC08	17946648	17955140	BnaC08g12860D	1078.85	-
POD_JC	.	C08	17989449	chrC08	17958472	17958777	BnaC08g12870D	12.9419	+
POD_JC	.	C08	17989449	chrC08	17959170	17960209	BnaC08g12880D	30.8658	-
POD_JC	.	C08	17989449	chrC08	17962002	17965261	BnaC08g12890D	279.159	-
POD_JC	.	C08	17989449	chrC08	17967318	17969672	BnaC08g12900D	196.511	+
POD_JC	.	C08	17989449	chrC08	17975586	17976189	BnaC08g12910D	28.2259	-
POD_JC	.	C08	17989449	chrC08	17981356	17983587	BnaC08g12920D	150.837	+
POD_JC	.	C08	17989449	chrC08	17984839	17985496	BnaC08g12930D	28.807	-
POD_JC	.	C08	17989449	chrC08	17991123	17992331	BnaC08g12940D	58.2934	+
POD_JC	.	C08	17989449	chrC08	17992447	17992573	BnaC08g12950D	11.4673	+
POD_JC	.	C08	17989449	chrC08	18002905	18003668	BnaC08g12960D	66.2371	-
POD_JC	.	C08	17989449	chrC08	18030230	18030311	BnaC08g12970D	23.3997	-
POD_JC	.	C08	17989449	chrC08	18033594	18035702	BnaC08g12980D	147.137	+
POD_JC	.	C08	17989449	chrC08	18036489	18037116	BnaC08g12990D	33.6244	+
POD_JC	.	C08	17989449	chrC08	18037697	18038219	BnaC08g13000D	30.824	-
POD_JC	.	C08	17989449	chrC08	18068900	18070949	BnaC08g13010D	56.2051	+
POD_JC	.	C08	17989449	chrC08	18071400	18072355	BnaC08g13020D	84.7132	-
POD_JC	.	C08	17989449	chrC08	18079219	18082305	BnaC08g13030D	526.14	+
POD_JC	.	C08	17989449	chrC08	18083108	18085103	BnaC08g13040D	142.581	-
POD_JC	.	C08	24016547	chrC08	23914443	23918182	BnaC08g21280D	90.5549	-
POD_JC	.	C08	24016547	chrC08	23919251	23921253	BnaC08g21290D	63.84	-
POD_JC	.	C08	24016547	chrC08	23922852	23924530	BnaC08g21300D	100.94	-
POD_JC	.	C08	24016547	chrC08	23931554	23934003	BnaC08g21310D	56.3447	+
POD_JC	.	C08	24016547	chrC08	23934069	23936022	BnaC08g21320D	331.267	-
POD_JC	.	C08	24016547	chrC08	23938793	23940960	BnaC08g21330D	511.869	-
POD_JC	.	C08	24016547	chrC08	23941036	23941845	BnaC08g21340D	63.7896	-
POD_JC	.	C08	24016547	chrC08	23942527	23944450	BnaC08g21350D	36.0634	-
POD_JC	.	C08	24016547	chrC08	23952950	23953781	BnaC08g21360D	28.5	-
POD_JC	.	C08	24016547	chrC08	23963710	23964271	BnaC08g21370D	27.542	-
POD_JC	.	C08	24016547	chrC08	24032932	24033964	BnaC08g21380D	59.585	+
POD_JC	.	C08	24016547	chrC08	24048576	24049700	BnaC08g21390D	50.5089	-
POD_JC	.	C08	24016547	chrC08	24065976	24066584	BnaC08g21400D	79.1795	+
POD_JC	.	C08	24016547	chrC08	24073816	24082114	BnaC08g21410D	6.3628	-
POD_JC	.	C08	24016547	chrC08	24085688	24087446	BnaC08g21420D	197.236	-
POD_JC	.	C08	24016547	chrC08	24097506	24097886	BnaC08g21430D	44.3085	+
POD_JC	.	C08	24016547	chrC08	24098087	24098849	BnaC08g21440D	68.5191	+
POD_JC	.	C08	24016547	chrC08	24111548	24114326	BnaC08g21450D	65.7327	+
POD_JC	.	C08	27268827	chrC08	27168751	27171061	BnaC08g25460D	39.4113	-
POD_JC	.	C08	27268827	chrC08	27174200	27177208	BnaC08g25470D	365.359	-
POD_JC	.	C08	27268827	chrC08	27180634	27180871	BnaC08g25480D	12.3419	-
POD_JC	.	C08	27268827	chrC08	27183785	27184589	BnaC08g25490D	27.0287	+
POD_JC	.	C08	27268827	chrC08	27185790	27187728	BnaC08g25500D	121.588	+
POD_JC	.	C08	27268827	chrC08	27188233	27192179	BnaC08g25510D	505.701	-
POD_JC	.	C08	27268827	chrC08	27215137	27218282	BnaC08g25520D	231.654	-
POD_JC	.	C08	27268827	chrC08	27218709	27218955	BnaC08g25530D	28.4335	+
POD_JC	.	C08	27268827	chrC08	27228213	27231464	BnaC08g25540D	181.732	-
POD_JC	.	C08	27268827	chrC08	27233984	27238109	BnaC08g25550D	630.817	+
POD_JC	.	C08	27268827	chrC08	27256794	27259105	BnaC08g25560D	99.8147	+
POD_JC	.	C08	27268827	chrC08	27272690	27276118	BnaC08g25570D	165.601	+
POD_JC	.	C08	27268827	chrC08	27278044	27279051	BnaC08g25580D	79.4457	+
POD_JC	.	C08	27268827	chrC08	27280518	27281295	BnaC08g25590D	31.5029	+
POD_JC	.	C08	27268827	chrC08	27282543	27286256	BnaC08g25600D	468.04	-
POD_JC	.	C08	27268827	chrC08	27291364	27293496	BnaC08g25610D	81.8973	+
POD_JC	.	C08	27268827	chrC08	27299977	27300274	BnaC08g25620D	25.5867	+
POD_JC	.	C08	27268827	chrC08	27301655	27304436	BnaC08g25630D	251.442	+
POD_JC	.	C08	27268827	chrC08	27313391	27321453	BnaC08g25640D	475.526	+
POD_JC	.	C08	27268827	chrC08	27321663	27332322	BnaC08g25650D	858.188	-
POD_JC	.	C08	27268827	chrC08	27338033	27343943	BnaC08g25660D	650.684	+
POD_JC	.	C08	27268827	chrC08	27344046	27344921	BnaC08g25670D	86.1778	-
POD_JC	.	C08	27268827	chrC08	27347267	27349077	BnaC08g25680D	202.79	-
POD_JC	.	C08	27268827	chrC08	27349783	27350207	BnaC08g25690D	26.2994	-
POD_JC	.	C08	27268827	chrC08	27350278	27350497	BnaC08g25700D	26.5839	-
POD_JC	.	C08	27268827	chrC08	27354458	27358753	BnaC08g25710D	163.595	-
POD_JC	.	C08	27268827	chrC08	27358845	27360242	BnaC08g25720D	61.9057	-
POD_JC	.	C08	27268827	chrC08	27360790	27362518	BnaC08g25730D	85.4566	-
POD_JC	.	C08	27268827	chrC08	27365183	27366127	BnaC08g25740D	38.7376	-
POD_JC	.	C08	27268827	chrC08	27366947	27368063	BnaC08g25750D	75.2161	-
POD_JC	.	C08	27268827	chrC08	27368116	27368342	BnaC08g25760D	5.9165	-
POD_JC	.	C08	37105370	chrC08	37006147	37011264	BnaC08g43150D	285.963	-
POD_JC	.	C08	37105370	chrC08	37012656	37014908	BnaC08g43160D	152.798	-
POD_JC	.	C08	37105370	chrC08	37016254	37019560	BnaC08g43170D	623.075	+
POD_JC	.	C08	37105370	chrC08	37019663	37026749	BnaC08g43180D	955.97	-
POD_JC	.	C08	37105370	chrC08	37027284	37028508	BnaC08g43190D	99.6916	-
POD_JC	.	C08	37105370	chrC08	37028882	37029815	BnaC08g43200D	132.405	+
POD_JC	.	C08	37105370	chrC08	37029974	37037331	BnaC08g43210D	539.7	-
POD_JC	.	C08	37105370	chrC08	37042103	37043688	BnaC08g43220D	65.8303	+
POD_JC	.	C08	37105370	chrC08	37043761	37049213	BnaC08g43230D	323.411	+
POD_JC	.	C08	37105370	chrC08	37051464	37055146	BnaC08g43240D	61.1826	+
POD_JC	.	C08	37105370	chrC08	37056108	37057429	BnaC08g43250D	48.3968	+
POD_JC	.	C08	37105370	chrC08	37070236	37071496	BnaC08g43260D	34.9972	+
POD_JC	.	C08	37105370	chrC08	37072738	37074745	BnaC08g43270D	376.088	+
POD_JC	.	C08	37105370	chrC08	37076566	37078973	BnaC08g43280D	278.062	+
POD_JC	.	C08	37105370	chrC08	37079045	37083863	BnaC08g43290D	198.41	+
POD_JC	.	C08	37105370	chrC08	37085013	37087718	BnaC08g43300D	487.436	+
POD_JC	.	C08	37105370	chrC08	37088257	37088497	BnaC08g43310D	12.4568	+
POD_JC	.	C08	37105370	chrC08	37091824	37096512	BnaC08g43320D	36.3974	+
POD_JC	.	C08	37105370	chrC08	37100236	37101080	BnaC08g43330D	32.6508	+
POD_JC	.	C08	37105370	chrC08	37101690	37110739	BnaC08g43340D	225.277	+
POD_JC	.	C08	37105370	chrC08	37112428	37119104	BnaC08g43350D	120.332	+
POD_JC	.	C08	37105370	chrC08	37124327	37128627	BnaC08g43360D	710.257	+
POD_JC	.	C08	37105370	chrC08	37130861	37132828	BnaC08g43370D	79.9742	+
POD_JC	.	C08	37105370	chrC08	37135872	37138065	BnaC08g43380D	163.296	+
POD_JC	.	C08	37105370	chrC08	37139053	37148088	BnaC08g43390D	550.75	+
POD_JC	.	C08	37105370	chrC08	37150080	37151257	BnaC08g43400D	79.4618	+
POD_JC	.	C08	37105370	chrC08	37151486	37156387	BnaC08g43410D	644.797	-
POD_JC	.	C08	37105370	chrC08	37157449	37157857	BnaC08g43420D	42.916	-
POD_JC	.	C08	37105370	chrC08	37158426	37160035	BnaC08g43430D	154.319	+
POD_JC	.	C08	37105370	chrC08	37160237	37162738	BnaC08g43440D	122.847	-
POD_JC	.	C08	37105370	chrC08	37164229	37166803	BnaC08g43450D	124.422	-
POD_JC	.	C08	37105370	chrC08	37171012	37177681	BnaC08g43460D	977.149	-
POD_JC	.	C08	37105370	chrC08	37178431	37179546	BnaC08g43470D	67.2018	-
POD_JC	.	C08	37105370	chrC08	37184948	37185987	BnaC08g43480D	44.7752	+
POD_JC	.	C08	37105370	chrC08	37186410	37188533	BnaC08g43490D	286.011	-
POD_JC	.	C08	37105370	chrC08	37189771	37191723	BnaC08g43500D	155.599	+
POD_JC	.	C08	37105370	chrC08	37194752	37197446	BnaC08g43510D	169.001	+
POD_JC	.	C08	37105370	chrC08	37197545	37198797	BnaC08g43520D	117.589	-
POD_JC	.	C08	37105370	chrC08	37199020	37199657	BnaC08g43530D	43.8759	+
POD_JC	.	C08	37105370	chrC08	37199708	37204107	BnaC08g43540D	516.67	-
POD_JC	.	C08	37202923	chrC08	37101690	37110739	BnaC08g43340D	225.277	+
POD_JC	.	C08	37202929	chrC08	37112428	37119104	BnaC08g43350D	120.332	+
POD_JC	.	C08	37202929	chrC08	37124327	37128627	BnaC08g43360D	710.257	+
POD_JC	.	C08	37202929	chrC08	37130861	37132828	BnaC08g43370D	79.9742	+
POD_JC	.	C08	37202929	chrC08	37135872	37138065	BnaC08g43380D	163.296	+
POD_JC	.	C08	37202929	chrC08	37139053	37148088	BnaC08g43390D	550.75	+
POD_JC	.	C08	37202929	chrC08	37150080	37151257	BnaC08g43400D	79.4618	+
POD_JC	.	C08	37202929	chrC08	37151486	37156387	BnaC08g43410D	644.797	-
POD_JC	.	C08	37202929	chrC08	37157449	37157857	BnaC08g43420D	42.916	-
POD_JC	.	C08	37202929	chrC08	37158426	37160035	BnaC08g43430D	154.319	+
POD_JC	.	C08	37202929	chrC08	37160237	37162738	BnaC08g43440D	122.847	-
POD_JC	.	C08	37202929	chrC08	37164229	37166803	BnaC08g43450D	124.422	-
POD_JC	.	C08	37202929	chrC08	37171012	37177681	BnaC08g43460D	977.149	-
POD_JC	.	C08	37202929	chrC08	37178431	37179546	BnaC08g43470D	67.2018	-
POD_JC	.	C08	37202929	chrC08	37184948	37185987	BnaC08g43480D	44.7752	+
POD_JC	.	C08	37202929	chrC08	37186410	37188533	BnaC08g43490D	286.011	-
POD_JC	.	C08	37202929	chrC08	37189771	37191723	BnaC08g43500D	155.599	+
POD_JC	.	C08	37202929	chrC08	37194752	37197446	BnaC08g43510D	169.001	+
POD_JC	.	C08	37202929	chrC08	37197545	37198797	BnaC08g43520D	117.589	-
POD_JC	.	C08	37202929	chrC08	37199020	37199657	BnaC08g43530D	43.8759	+
POD_JC	.	C08	37202929	chrC08	37199708	37204107	BnaC08g43540D	516.67	-
POD_JC	.	C08	37202929	chrC08	37209894	37210397	BnaC08g43550D	33.1443	-
POD_JC	.	C08	37202929	chrC08	37213182	37215444	BnaC08g43560D	219.336	-
POD_JC	.	C08	37202929	chrC08	37216210	37218152	BnaC08g43570D	181.002	+
POD_JC	.	C08	37202929	chrC08	37218730	37219454	BnaC08g43580D	54.6624	+
POD_JC	.	C08	37202929	chrC08	37222097	37223773	BnaC08g43590D	65.2952	+
POD_JC	.	C08	37202929	chrC08	37229919	37230735	BnaC08g43600D	47.9719	+
POD_JC	.	C08	37202929	chrC08	37231445	37236251	BnaC08g43610D	516.931	+
POD_JC	.	C08	37202929	chrC08	37237457	37240118	BnaC08g43620D	569.289	+
POD_JC	.	C08	37202929	chrC08	37240625	37243349	BnaC08g43630D	315.495	-
POD_JC	.	C08	37202929	chrC08	37244029	37244820	BnaC08g43640D	54.8537	-
POD_JC	.	C08	37202929	chrC08	37245688	37246684	BnaC08g43650D	33.4602	-
POD_JC	.	C08	37202929	chrC08	37248848	37253377	BnaC08g43660D	481.447	-
POD_JC	.	C08	37202929	chrC08	37253782	37257290	BnaC08g43670D	490.205	+
POD_JC	.	C08	37202929	chrC08	37257423	37259142	BnaC08g43680D	161.994	+
POD_JC	.	C08	37202929	chrC08	37259237	37260703	BnaC08g43690D	111.344	-
POD_JC	.	C08	37202929	chrC08	37262553	37263191	BnaC08g43700D	14.8097	-
POD_JC	.	C08	37202929	chrC08	37263283	37264644	BnaC08g43710D	48.5777	-
POD_JC	.	C08	37202929	chrC08	37264706	37265082	BnaC08g43720D	5.9996	-
POD_JC	.	C08	37202929	chrC08	37265590	37267451	BnaC08g43730D	288.429	+
POD_JC	.	C08	37202929	chrC08	37267507	37271790	BnaC08g43740D	635.77	-
POD_JC	.	C08	37202929	chrC08	37280819	37283747	BnaC08g43750D	38.9677	-
POD_JC	.	C08	37202929	chrC08	37285177	37294764	BnaC08g43760D	1281.07	+
POD_JC	.	C08	37202929	chrC08	37295309	37297967	BnaC08g43770D	413.225	+
POD_JC	.	C09	23083492	chrC09	22986842	22988790	BnaC09g24760D	54.4001	-
POD_JC	.	C09	23083492	chrC09	23011389	23013214	BnaC09g24770D	422.871	+
POD_JC	.	C09	23083492	chrC09	23018029	23022170	BnaC09g24780D	177.684	+
POD_JC	.	C09	23083492	chrC09	23024624	23025581	BnaC09g24790D	55.2367	-
POD_JC	.	C09	23083492	chrC09	23031348	23031612	BnaC09g24800D	25.4448	+
POD_JC	.	C09	23083492	chrC09	23094170	23096117	BnaC09g24810D	162.177	-
POD_JC	.	C09	23083492	chrC09	23162725	23166543	BnaC09g24820D	176.082	+
POD_JC	.	C09	23083492	chrC09	23169633	23169669	BnaC09g24830D	10.3148	+
POD_JC	.	C09	23083492	chrC09	23170640	23171810	BnaC09g24840D	73.493	+
POD_JC	.	C09	23083492	chrC09	23174299	23176136	BnaC09g24850D	50.3272	-
POD_JC	.	C09	23083492	chrC09	23176217	23176723	BnaC09g24860D	28.3685	-
REC_JC	.	A02	16526017	chrA02	16433617	16435617	BnaA02g23330D	77.338	+
REC_JC	.	A02	16526017	chrA02	16453942	16455091	BnaA02g23340D	121.134	-
REC_JC	.	A02	16526017	chrA02	16457547	16460492	BnaA02g23350D	532.579	-
REC_JC	.	A02	16526017	chrA02	16498091	16499516	BnaA02g23360D	57.2607	-
REC_JC	.	A02	16526017	chrA02	16506830	16509360	BnaA02g23370D	528.572	-
REC_JC	.	A02	16526017	chrA02	16512535	16512769	BnaA02g23380D	11.4746	+
REC_JC	.	A02	16526017	chrA02	16512897	16513326	BnaA02g23390D	11.7221	+
REC_JC	.	A02	16526017	chrA02	16514310	16517561	BnaA02g23400D	161.187	-
REC_JC	.	A02	16526017	chrA02	16528364	16528526	BnaA02g23410D	12.0643	-
REC_JC	.	A02	16526017	chrA02	16545555	16545954	BnaA02g23420D	17.8851	+
REC_JC	.	A02	16526017	chrA02	16550474	16551719	BnaA02g23430D	73.3339	-
REC_JC	.	A04	2021466	chrA04	1928328	1928628	BnaA04g02920D	14.1518	+
REC_JC	.	A04	2021466	chrA04	1929447	1929789	BnaA04g02930D	10.579	-
REC_JC	.	A04	2021466	chrA04	1936703	1938368	BnaA04g02940D	114.451	-
REC_JC	.	A04	2021466	chrA04	1940782	1941625	BnaA04g02950D	56.655	-
REC_JC	.	A04	2021466	chrA04	1944406	1946059	BnaA04g02960D	58.7783	-
REC_JC	.	A04	2021466	chrA04	1957377	1959200	BnaA04g02970D	131.43	-
REC_JC	.	A04	2021466	chrA04	1959762	1960438	BnaA04g02980D	53.8962	-
REC_JC	.	A04	2021466	chrA04	1968303	1968594	BnaA04g02990D	24.6036	+
REC_JC	.	A04	2021466	chrA04	1978650	1979943	BnaA04g03000D	130.561	+
REC_JC	.	A04	2021466	chrA04	1980216	1983211	BnaA04g03010D	530.073	-
REC_JC	.	A04	2021466	chrA04	1983578	1989766	BnaA04g03020D	544.401	-
REC_JC	.	A04	2021466	chrA04	1991033	1992369	BnaA04g03030D	40.3292	+
REC_JC	.	A04	2021466	chrA04	2003180	2004056	BnaA04g03040D	26.3735	+
REC_JC	.	A04	2021466	chrA04	2010589	2013435	BnaA04g03050D	380.885	+
REC_JC	.	A04	2021466	chrA04	2013819	2014896	BnaA04g03060D	49.1391	-
REC_JC	.	A04	2021466	chrA04	2018053	2023866	BnaA04g03070D	112.721	-
REC_JC	.	A04	2021466	chrA04	2028708	2032440	BnaA04g03080D	52.2097	-
REC_JC	.	A04	2021466	chrA04	2034291	2035173	BnaA04g03090D	30.4626	-
REC_JC	.	A04	2021466	chrA04	2048272	2049281	BnaA04g03100D	113.487	-
REC_JC	.	A04	2021466	chrA04	2061878	2062751	BnaA04g03110D	28.3	-
REC_JC	.	A04	2021466	chrA04	2064006	2064471	BnaA04g03120D	48.7293	+
REC_JC	.	A04	2021466	chrA04	2064894	2065653	BnaA04g03130D	61.5875	-
REC_JC	.	A04	2021466	chrA04	2065809	2066094	BnaA04g03140D	32.9406	-
REC_JC	.	A04	2021466	chrA04	2067696	2068310	BnaA04g03150D	28.16	+
REC_JC	.	A04	2021466	chrA04	2072204	2073649	BnaA04g03160D	101.789	+
REC_JC	.	A04	2021466	chrA04	2074925	2075074	BnaA04g03170D	10.592	+
REC_JC	.	A04	2021466	chrA04	2075160	2075565	BnaA04g03180D	36.0763	+
REC_JC	.	A04	2021466	chrA04	2080034	2081469	BnaA04g03190D	149.554	-
REC_JC	.	A04	2021466	chrA04	2093236	2093944	BnaA04g03200D	12.3713	+
REC_JC	.	A04	2021466	chrA04	2094915	2096811	BnaA04g03210D	429.077	+
REC_JC	.	A04	2021466	chrA04	2101542	2102589	BnaA04g03220D	113.924	-
REC_JC	.	A04	2021466	chrA04	2104218	2105091	BnaA04g03230D	19.5126	+
REC_JC	.	A04	2021466	chrA04	2110542	2111592	BnaA04g03240D	28.5	-
REC_JC	.	A07	23274212	chrA07	23172466	23176106	BnaA07g33920D	328.604	+
REC_JC	.	A07	23274212	chrA07	23181547	23183348	BnaA07g33930D	46.867	+
REC_JC	.	A07	23274212	chrA07	23185922	23188240	BnaA07g33940D	513.384	-
REC_JC	.	A07	23274212	chrA07	23196171	23197980	BnaA07g33950D	11.5	-
REC_JC	.	A07	23274212	chrA07	23203166	23205791	BnaA07g33960D	368.35	+
REC_JC	.	A07	23274212	chrA07	23216301	23217579	BnaA07g33970D	30.244	+
REC_JC	.	A07	23274212	chrA07	23221522	23222497	BnaA07g33980D	32.0901	+
REC_JC	.	A07	23274212	chrA07	23223747	23226259	BnaA07g33990D	126.909	-
REC_JC	.	A07	23274212	chrA07	23229969	23232435	BnaA07g34000D	274.165	-
REC_JC	.	A07	23274212	chrA07	23233471	23236240	BnaA07g34010D	188.501	+
REC_JC	.	A07	23274212	chrA07	23245494	23246604	BnaA07g34020D	64.5061	+
REC_JC	.	A07	23274212	chrA07	23247633	23247908	BnaA07g34030D	18.0836	-
REC_JC	.	A07	23274212	chrA07	23247961	23248580	BnaA07g34040D	13.1983	+
REC_JC	.	A07	23274212	chrA07	23249496	23255137	BnaA07g34050D	539.792	-
REC_JC	.	A07	23274212	chrA07	23255349	23255743	BnaA07g34060D	30.3897	-
REC_JC	.	A07	23274212	chrA07	23256819	23258949	BnaA07g34070D	117.174	+
REC_JC	.	A07	23274212	chrA07	23259002	23261048	BnaA07g34080D	144.815	-
REC_JC	.	A07	23274212	chrA07	23264228	23265600	BnaA07g34090D	65.5509	-
REC_JC	.	A07	23274212	chrA07	23270390	23271443	BnaA07g34100D	77.2507	+
REC_JC	.	A07	23274212	chrA07	23271678	23273778	BnaA07g34110D	164.97	+
REC_JC	.	A07	23274212	chrA07	23274076	23277620	BnaA07g34120D	256.823	-
REC_JC	.	A07	23274212	chrA07	23286710	23289617	BnaA07g34130D	240.447	+
REC_JC	.	A07	23274212	chrA07	23290442	23292960	BnaA07g34140D	240.064	+
REC_JC	.	A07	23274212	chrA07	23293625	23293697	BnaA07g34150D	10.9815	+
REC_JC	.	A07	23274212	chrA07	23293786	23298555	BnaA07g34160D	633.692	+
REC_JC	.	A07	23274212	chrA07	23298729	23300193	BnaA07g34170D	153.698	-
REC_JC	.	A07	23274212	chrA07	23301687	23303984	BnaA07g34180D	161.596	+
REC_JC	.	A07	23274212	chrA07	23304824	23305884	BnaA07g34190D	43.2176	-
REC_JC	.	A07	23274212	chrA07	23308535	23309704	BnaA07g34200D	75.1932	+
REC_JC	.	A07	23274212	chrA07	23311591	23312449	BnaA07g34210D	77.2958	-
REC_JC	.	A07	23274212	chrA07	23334245	23335935	BnaA07g34220D	35.8482	-
REC_JC	.	A07	23274212	chrA07	23336022	23343787	BnaA07g34230D	703.126	-
REC_JC	.	A07	23274212	chrA07	23349388	23356502	BnaA07g34240D	136.369	+
REC_JC	.	A07	23274212	chrA07	23357476	23358644	BnaA07g34250D	116.009	+
REC_JC	.	A07	23274212	chrA07	23358781	23361779	BnaA07g34260D	187.654	-
REC_JC	.	A07	23274212	chrA07	23362986	23365425	BnaA07g34270D	208.753	-
REC_JC	.	A07	23274212	chrA07	23365608	23366980	BnaA07g34280D	214.619	+
REC_JC	.	A07	23274212	chrA07	23367571	23370148	BnaA07g34290D	324.866	+
REC_JC	.	A07	23274212	chrA07	23370423	23372715	BnaA07g34300D	485.496	+
REC_JC	.	A07	23274212	chrA07	23373301	23375575	BnaA07g34310D	419.733	+
REC_JC	.	C03	12573582	chrC03	12481788	12492591	BnaC03g22590D	365.416	-
REC_JC	.	C03	12573582	chrC03	12493826	12495450	BnaC03g22600D	119.746	+
REC_JC	.	C03	12573582	chrC03	12499409	12500051	BnaC03g22610D	33.2342	-
REC_JC	.	C03	12573582	chrC03	12511705	12513140	BnaC03g22620D	74.2698	-
REC_JC	.	C03	12573582	chrC03	12518974	12519965	BnaC03g22630D	19.9039	-
REC_JC	.	C03	12573582	chrC03	12520362	12521755	BnaC03g22640D	75.2179	-
REC_JC	.	C03	12573582	chrC03	12524371	12525683	BnaC03g22650D	53.8232	-
REC_JC	.	C03	12573582	chrC03	12531914	12532644	BnaC03g22660D	31.0949	-
REC_JC	.	C03	12573582	chrC03	12535411	12536579	BnaC03g22670D	82.4539	-
REC_JC	.	C03	12573582	chrC03	12539126	12544969	BnaC03g22680D	138.504	+
REC_JC	.	C03	12573582	chrC03	12547655	12548717	BnaC03g22690D	50.8064	-
REC_JC	.	C03	12573582	chrC03	12554983	12555521	BnaC03g22700D	6.0282	-
REC_JC	.	C03	12573582	chrC03	12566962	12569081	BnaC03g22710D	77.3012	+
REC_JC	.	C03	12573582	chrC03	12578610	12579482	BnaC03g22720D	37.5817	+
REC_JC	.	C03	12573582	chrC03	12580382	12580571	BnaC03g22730D	14.1382	-
REC_JC	.	C03	12573582	chrC03	12585329	12586985	BnaC03g22740D	174.154	-
REC_JC	.	C03	12573582	chrC03	12587049	12588951	BnaC03g22750D	141.07	-
REC_JC	.	C03	12573582	chrC03	12600721	12602718	BnaC03g22760D	100.637	-
REC_JC	.	C03	12573582	chrC03	12604128	12606274	BnaC03g22770D	395.655	-
REC_JC	.	C03	12573582	chrC03	12607566	12609840	BnaC03g22780D	324.258	-
REC_JC	.	C03	12573582	chrC03	12615120	12616897	BnaC03g22790D	162.3	+
REC_JC	.	C03	12573582	chrC03	12622277	12622752	BnaC03g22800D	5.9584	+
REC_JC	.	C03	12573582	chrC03	12622832	12624833	BnaC03g22810D	47.5192	+
REC_JC	.	C03	12573582	chrC03	12624946	12630254	BnaC03g22820D	892.028	-
REC_JC	.	C03	12573582	chrC03	12633068	12635028	BnaC03g22830D	78.7166	+
REC_JC	.	C03	12573582	chrC03	12638336	12640161	BnaC03g22840D	115.161	-
REC_JC	.	C03	12573582	chrC03	12648398	12648896	BnaC03g22850D	28.8592	+
REC_JC	.	C03	12573582	chrC03	12655560	12655797	BnaC03g22860D	24.1434	-
REC_JC	.	C03	12573582	chrC03	12656502	12661332	BnaC03g22870D	17.5386	-
REC_JC	.	C06	10009760	chrC06	9995946	9996817	BnaC06g08580D	35.9796	-
REC_JC	.	C06	10009760	chrC06	9996950	9997648	BnaC06g08590D	36.1514	-
REC_JC	.	C06	10009760	chrC06	10007478	10007913	BnaC06g08600D	13.0659	-
REC_JC	.	C06	10009760	chrC06	10008089	10008593	BnaC06g08610D	25.3881	-
REC_JC	.	C06	10009760	chrC06	10009696	10011359	BnaC06g08620D	349.357	-
REC_JC	.	C06	10009760	chrC06	10098348	10100266	BnaC06g08630D	24.7118	+
REC_JC	.	C06	10111184	chrC06	10009696	10011359	BnaC06g08620D	349.357	-
REC_JC	.	C06	10111184	chrC06	10098348	10100266	BnaC06g08630D	24.7118	+
REC_JC	.	C06	10111184	chrC06	10122517	10123539	BnaC06g08640D	44.1274	+
REC_JC	.	C06	10111184	chrC06	10142512	10145093	BnaC06g08650D	5.1178	-
REC_JC	.	C06	10111184	chrC06	10145142	10146261	BnaC06g08660D	109.98	-
REC_JC	.	C06	10111184	chrC06	10146333	10149098	BnaC06g08670D	64.1319	-
REC_JC	.	C06	10111184	chrC06	10159375	10159576	BnaC06g08680D	24.1366	-
REC_JC	.	C06	10111184	chrC06	10161288	10163772	BnaC06g08690D	102.926	-
REC_JC	.	C06	10111184	chrC06	10202577	10203911	BnaC06g08700D	50.0212	-
SP_JC	.	C03	54258195	chrC03	54158494	54160334	BnaC03g64760D	52.2	+
SP_JC	.	C03	54258195	chrC03	54163136	54164263	BnaC03g64770D	17.5712	+
SP_JC	.	C03	54258195	chrC03	54175889	54177649	BnaC03g64780D	96.381	-
SP_JC	.	C03	54258195	chrC03	54179324	54187180	BnaC03g64790D	48.534	-
SP_JC	.	C03	54258195	chrC03	54187586	54188387	BnaC03g64800D	56.5729	+
SP_JC	.	C03	54258195	chrC03	54190201	54191141	BnaC03g64810D	94.5491	-
SP_JC	.	C03	54258195	chrC03	54236818	54238350	BnaC03g64820D	39.7898	-
SP_JC	.	C03	54258195	chrC03	54238411	54241847	BnaC03g64830D	330.07	-
SP_JC	.	C03	54258195	chrC03	54247370	54250900	BnaC03g64840D	497.95	+
SP_JC	.	C03	54258195	chrC03	54250981	54253435	BnaC03g64850D	247.987	-
SP_JC	.	C03	54258195	chrC03	54259018	54260520	BnaC03g64860D	142.352	-
SP_JC	.	C03	54258195	chrC03	54262351	54264096	BnaC03g64870D	252.003	+
SP_JC	.	C03	54258195	chrC03	54264854	54266063	BnaC03g64880D	22.5688	-
SP_JC	.	C03	54258195	chrC03	54290545	54292404	BnaC03g64890D	159.31	+
SP_JC	.	C03	54258195	chrC03	54292960	54294696	BnaC03g64900D	322.797	+
SP_JC	.	C03	54258195	chrC03	54295075	54296603	BnaC03g64910D	64.3996	-
SP_JC	.	C03	54258195	chrC03	54297344	54298238	BnaC03g64920D	26.4466	-
SP_JC	.	C03	54258195	chrC03	54321581	54322780	BnaC03g64930D	17.6388	-
SP_JC	.	C03	54258195	chrC03	54326424	54326730	BnaC03g64940D	25.4784	+
SP_JC	.	C03	54258195	chrC03	54327624	54327941	BnaC03g64950D	17.8815	-
SP_JC	.	C03	54258195	chrC03	54338959	54353497	BnaC03g64960D	30.4976	+
SP_JC	.	C03	59193977	chrC03	59113086	59115008	BnaC03g69390D	101.893	+
SP_JC	.	C03	59193977	chrC03	59118542	59120637	BnaC03g69400D	48.9655	+
SP_JC	.	C03	59193977	chrC03	59152610	59152904	BnaC03g69410D	11.681	+
SP_JC	.	C03	59193977	chrC03	59184499	59185167	BnaC03g69420D	34.1911	+
SP_JC	.	C03	59193977	chrC03	59188610	59196281	BnaC03g69430D	159.204	-
SP_JC	.	C03	59193977	chrC03	59197763	59198250	BnaC03g69440D	26.7855	-
SP_JC	.	C03	59193977	chrC03	59209275	59210384	BnaC03g69450D	77.5392	+
SP_JC	.	C03	59193977	chrC03	59221083	59222752	BnaC03g69460D	144.863	+
SP_JC	.	C03	59193977	chrC03	59224123	59225001	BnaC03g69470D	47.2361	-
SP_JC	.	C03	59193977	chrC03	59226145	59227246	BnaC03g69480D	20.2641	+
SP_JC	.	C03	59193977	chrC03	59240746	59241229	BnaC03g69490D	8.2747	-
SP_JC	.	C03	59193977	chrC03	59242597	59245771	BnaC03g69500D	386.578	+
SP_JC	.	C03	59193977	chrC03	59289298	59290218	BnaC03g69510D	65.0683	-
MDA_TS		A02	2241414	chrA02	2142923	2143113	BnaA02g04820D	5.996	-
MDA_TS		A02	2241414	chrA02	2143172	2143968	BnaA02g04830D	53.4525	-
MDA_TS		A02	2241414	chrA02	2146397	2147464	BnaA02g04840D	32.3388	+
MDA_TS		A02	2241414	chrA02	2148168	2152958	BnaA02g04850D	546.532	+
MDA_TS		A02	2241414	chrA02	2153852	2154314	BnaA02g04860D	31.5168	-
MDA_TS		A02	2241414	chrA02	2154750	2159957	BnaA02g04870D	634.283	-
MDA_TS		A02	2241414	chrA02	2160345	2161692	BnaA02g04880D	134.31	+
MDA_TS		A02	2241414	chrA02	2161843	2172157	BnaA02g04890D	1290.15	-
MDA_TS		A02	2241414	chrA02	2172356	2173478	BnaA02g04900D	84.9842	+
MDA_TS		A02	2241414	chrA02	2178017	2180838	BnaA02g04910D	384.374	-
MDA_TS		A02	2241414	chrA02	2182305	2187444	BnaA02g04920D	147.252	+
MDA_TS		A02	2241414	chrA02	2188382	2189405	BnaA02g04930D	28.5588	+
MDA_TS		A02	2241414	chrA02	2190307	2191577	BnaA02g04940D	279.45	-
MDA_TS		A02	2241414	chrA02	2192627	2196490	BnaA02g04950D	93.2707	+
MDA_TS		A02	2241414	chrA02	2196894	2197530	BnaA02g04960D	39.3663	-
MDA_TS		A02	2241414	chrA02	2199497	2200157	BnaA02g04970D	31.9547	-
MDA_TS		A02	2241414	chrA02	2202962	2204493	BnaA02g04980D	95.2625	+
MDA_TS		A02	2241414	chrA02	2204886	2205715	BnaA02g04990D	38.4322	-
MDA_TS		A02	2241414	chrA02	2210053	2212714	BnaA02g05000D	181.161	-
MDA_TS		A02	2241414	chrA02	2214271	2215408	BnaA02g05010D	90.0699	+
MDA_TS		A02	2241414	chrA02	2220617	2226597	BnaA02g05020D	65.7484	-
MDA_TS		A02	2241414	chrA02	2237297	2239639	BnaA02g05030D	56.2026	+
MDA_TS		A02	2241414	chrA02	2241137	2242470	BnaA02g05040D	93.3763	-
MDA_TS		A02	2241414	chrA02	2249828	2250385	BnaA02g05050D	58.5448	-
MDA_TS		A02	2241414	chrA02	2257005	2259405	BnaA02g05060D	307.357	+
MDA_TS		A02	2241414	chrA02	2259813	2264585	BnaA02g05070D	380.258	-
MDA_TS		A02	2241414	chrA02	2278430	2278991	BnaA02g05080D	35.0811	-
MDA_TS		A02	2241414	chrA02	2283268	2284229	BnaA02g05090D	80.4246	+
MDA_TS		A02	2241414	chrA02	2286057	2286441	BnaA02g05100D	30.2444	-
MDA_TS		A02	2241414	chrA02	2297894	2301336	BnaA02g05110D	467.927	-
MDA_TS		A02	2241414	chrA02	2301588	2303392	BnaA02g05120D	282.517	+
MDA_TS		A02	2241414	chrA02	2303551	2306071	BnaA02g05130D	506.612	-
MDA_TS		A02	2241414	chrA02	2306714	2311755	BnaA02g05140D	692.926	+
MDA_TS		A02	2241414	chrA02	2312037	2312571	BnaA02g05150D	42.6354	+
MDA_TS		A02	2241414	chrA02	2312620	2316585	BnaA02g05160D	500.527	-
MDA_TS		A02	2241414	chrA02	2321980	2329305	BnaA02g05170D	359.162	+
MDA_TS		A02	2241414	chrA02	2329562	2330414	BnaA02g05180D	93.2814	+
MDA_TS		A02	2241414	chrA02	2332336	2334336	BnaA02g05190D	121.755	+
MDA_TS		A02	2241414	chrA02	2338391	2340161	BnaA02g05200D	168.092	+
MDA_TS		A03	9502433	chrA03	9400923	9402862	BnaA03g19800D	33.5736	-
MDA_TS		A03	9502433	chrA03	9402950	9405050	BnaA03g19810D	177.07	-
MDA_TS		A03	9502433	chrA03	9421355	9421667	BnaA03g19820D	11.6337	+
MDA_TS		A03	9502433	chrA03	9426116	9427978	BnaA03g19830D	104.23	-
MDA_TS		A03	9502433	chrA03	9428689	9434062	BnaA03g19840D	742.27	-
MDA_TS		A03	9502433	chrA03	9439031	9442567	BnaA03g19850D	224.4	-
MDA_TS		A03	9502433	chrA03	9451838	9453069	BnaA03g19860D	159.028	+
MDA_TS		A03	9502433	chrA03	9454015	9454459	BnaA03g19870D	43.725	+
MDA_TS		A03	9502433	chrA03	9456737	9458999	BnaA03g19880D	432.584	+
MDA_TS		A03	9502433	chrA03	9459679	9459865	BnaA03g19890D	24.0311	+
MDA_TS		A03	9502433	chrA03	9461883	9462234	BnaA03g19900D	29.6152	-
MDA_TS		A03	9502433	chrA03	9465731	9469924	BnaA03g19910D	383.016	-
MDA_TS		A03	9502433	chrA03	9475053	9475535	BnaA03g19920D	12.7395	+
MDA_TS		A03	9502433	chrA03	9475669	9479530	BnaA03g19930D	226.934	+
MDA_TS		A03	9502433	chrA03	9487725	9492217	BnaA03g19940D	491.505	+
MDA_TS		A03	9502433	chrA03	9492955	9494736	BnaA03g19950D	266.543	+
MDA_TS		A03	9502433	chrA03	9495039	9498578	BnaA03g19960D	139.035	-
MDA_TS		A03	9502433	chrA03	9502294	9504814	BnaA03g19970D	256.161	+
MDA_TS		A03	9502433	chrA03	9509948	9512473	BnaA03g19980D	273.315	+
MDA_TS		A03	9502433	chrA03	9513383	9514662	BnaA03g19990D	34.617	+
MDA_TS		A03	9502433	chrA03	9514985	9517435	BnaA03g20000D	153.057	-
MDA_TS		A03	9502433	chrA03	9519388	9521914	BnaA03g20010D	361.151	-
MDA_TS		A03	9502433	chrA03	9525197	9525548	BnaA03g20020D	24.9473	+
MDA_TS		A03	9502433	chrA03	9526849	9530463	BnaA03g20030D	51.1976	+
MDA_TS		A03	9502433	chrA03	9530539	9530850	BnaA03g20040D	11.0865	+
MDA_TS		A03	9502433	chrA03	9538935	9540553	BnaA03g20050D	268.344	+
MDA_TS		A03	9502433	chrA03	9541271	9542119	BnaA03g20060D	75.9161	-
MDA_TS		A03	9502433	chrA03	9543229	9545414	BnaA03g20070D	89.6843	-
MDA_TS		A03	9502433	chrA03	9570717	9575883	BnaA03g20080D	536.16	+
MDA_TS		A03	9502433	chrA03	9576093	9578353	BnaA03g20090D	282.85	-
MDA_TS		A03	9502433	chrA03	9579693	9581939	BnaA03g20100D	209.26	+
MDA_TS		A03	9502433	chrA03	9582535	9583010	BnaA03g20110D	13.8996	+
MDA_TS		A03	9502433	chrA03	9583583	9583920	BnaA03g20120D	5.9454	+
MDA_TS		A03	9502433	chrA03	9584030	9586033	BnaA03g20130D	153.399	+
MDA_TS		A03	9502433	chrA03	9586314	9588230	BnaA03g20140D	286.629	-
MDA_TS		A03	9502433	chrA03	9588306	9593831	BnaA03g20150D	528.32	-
MDA_TS		A03	9502433	chrA03	9594521	9595057	BnaA03g20160D	5.4925	+
MDA_TS		A03	9502433	chrA03	9596417	9596934	BnaA03g20170D	44.5818	-
MDA_TS		A03	9502433	chrA03	9598672	9599649	BnaA03g20180D	32.5352	-
MDA_TS		A06	693865	chrA06	594350	594446	BnaA06g00820D	11.5763	-
MDA_TS		A06	693865	chrA06	594523	596185	BnaA06g00830D	19.4347	-
MDA_TS		A06	693865	chrA06	596241	596548	BnaA06g00840D	6.1012	-
MDA_TS		A06	693865	chrA06	603531	606586	BnaA06g00850D	261.954	+
MDA_TS		A06	693865	chrA06	606646	607865	BnaA06g00860D	176.439	+
MDA_TS		A06	693865	chrA06	609867	615315	BnaA06g00870D	549.987	+
MDA_TS		A06	693865	chrA06	615561	617291	BnaA06g00880D	243.759	+
MDA_TS		A06	693865	chrA06	619649	623025	BnaA06g00890D	547.831	+
MDA_TS		A06	693865	chrA06	624064	626731	BnaA06g00900D	81.0594	+
MDA_TS		A06	693865	chrA06	626962	629314	BnaA06g00910D	223.135	-
MDA_TS		A06	693865	chrA06	630004	633590	BnaA06g00920D	160.023	-
MDA_TS		A06	693865	chrA06	635148	637341	BnaA06g00930D	289.832	+
MDA_TS		A06	693865	chrA06	638475	640001	BnaA06g00940D	116.347	+
MDA_TS		A06	693865	chrA06	640050	642266	BnaA06g00950D	176.487	-
MDA_TS		A06	693865	chrA06	642741	647691	BnaA06g00960D	559.81	-
MDA_TS		A06	693865	chrA06	648156	649900	BnaA06g00970D	150.229	-
MDA_TS		A06	693865	chrA06	650190	656102	BnaA06g00980D	492.994	-
MDA_TS		A06	693865	chrA06	658011	661189	BnaA06g00990D	71.2938	+
MDA_TS		A06	693865	chrA06	669852	671262	BnaA06g01000D	75.5279	+
MDA_TS		A06	693865	chrA06	671348	672726	BnaA06g01010D	110.814	+
MDA_TS		A06	693865	chrA06	674494	677325	BnaA06g01020D	372.705	+
MDA_TS		A06	693865	chrA06	677385	679073	BnaA06g01030D	182.299	-
MDA_TS		A06	693865	chrA06	679317	681444	BnaA06g01040D	62.3324	+
MDA_TS		A06	693865	chrA06	682470	684281	BnaA06g01050D	402.49	+
MDA_TS		A06	693865	chrA06	685783	689040	BnaA06g01060D	278.818	-
MDA_TS		A06	693865	chrA06	693267	694599	BnaA06g01070D	121.105	+
MDA_TS		A06	693865	chrA06	695646	699065	BnaA06g01080D	263.783	-
MDA_TS		A06	693865	chrA06	708695	709226	BnaA06g01090D	32.6961	+
MDA_TS		A06	693865	chrA06	728012	728834	BnaA06g01100D	28.3	-
MDA_TS		A06	693865	chrA06	731082	732077	BnaA06g01110D	60.738	-
MDA_TS		A06	693865	chrA06	738749	740306	BnaA06g01120D	89.5409	-
MDA_TS		A06	693865	chrA06	743563	746233	BnaA06g01130D	28.0146	+
MDA_TS		A06	693865	chrA06	746358	748306	BnaA06g01140D	167.573	-
MDA_TS		A06	693865	chrA06	749853	751450	BnaA06g01150D	152.584	+
MDA_TS		A06	693865	chrA06	752203	753049	BnaA06g01160D	27.2199	-
MDA_TS		A06	693865	chrA06	755495	756167	BnaA06g01170D	29.8167	-
MDA_TS		A06	693865	chrA06	759467	760540	BnaA06g01180D	28.3165	-
MDA_TS		A06	693865	chrA06	762800	763238	BnaA06g01190D	30.3449	+
MDA_TS		A06	693865	chrA06	771657	773093	BnaA06g01200D	130.569	+
MDA_TS		A06	693865	chrA06	778211	778999	BnaA06g01210D	38.2671	+
MDA_TS		A06	693865	chrA06	780134	781319	BnaA06g01220D	40.5314	+
MDA_TS		A06	693865	chrA06	781763	783939	BnaA06g01230D	171.211	+
MDA_TS		A06	693865	chrA06	784914	785445	BnaA06g01240D	28.3	-
MDA_TS		A06	11478249	chrA06	11378434	11378896	BnaA06g19040D	23.5	-
MDA_TS		A06	11478249	chrA06	11389516	11390329	BnaA06g19050D	21.3459	+
MDA_TS		A06	11478249	chrA06	11394852	11397779	BnaA06g19060D	464.606	+
MDA_TS		A06	11478249	chrA06	11400252	11400630	BnaA06g19070D	61.0199	+
MDA_TS		A06	11478249	chrA06	11400984	11401650	BnaA06g19080D	43.6406	-
MDA_TS		A06	11478249	chrA06	11405635	11406824	BnaA06g19090D	13.7628	-
MDA_TS		A06	11478249	chrA06	11407296	11410497	BnaA06g19100D	382.549	-
MDA_TS		A06	11478249	chrA06	11411588	11413722	BnaA06g19110D	156.039	-
MDA_TS		A06	11478249	chrA06	11430036	11431057	BnaA06g19120D	67.7853	+
MDA_TS		A06	11478249	chrA06	11431459	11432825	BnaA06g19130D	41.6894	-
MDA_TS		A06	11478249	chrA06	11438659	11441553	BnaA06g19140D	648.967	+
MDA_TS		A06	11478249	chrA06	11442624	11444136	BnaA06g19150D	243.652	-
MDA_TS		A06	11478249	chrA06	11445717	11446455	BnaA06g19160D	13.9919	+
MDA_TS		A06	11478249	chrA06	11454328	11454789	BnaA06g19170D	11.2868	+
MDA_TS		A06	11478249	chrA06	11457050	11461496	BnaA06g19180D	326.872	-
MDA_TS		A06	11478249	chrA06	11464097	11464761	BnaA06g19190D	30.7476	-
MDA_TS		A06	11478249	chrA06	11470167	11471497	BnaA06g19200D	127.924	+
MDA_TS		A06	11478249	chrA06	11474153	11475256	BnaA06g19210D	27.9763	+
MDA_TS		A06	11478249	chrA06	11480554	11481822	BnaA06g19220D	23.606	+
MDA_TS		A06	11478249	chrA06	11496978	11499462	BnaA06g19230D	60.6128	-
MDA_TS		A06	11478249	chrA06	11568011	11569837	BnaA06g19240D	162.308	+
MDA_TS		A06	11478249	chrA06	11576324	11581497	BnaA06g19250D	72.649	-
MDA_TS		A06	12574782	chrA06	12482533	12491319	BnaA06g19860D	1081.38	+
MDA_TS		A06	12574782	chrA06	12493670	12495388	BnaA06g19870D	439.947	+
MDA_TS		A06	12574782	chrA06	12495828	12496338	BnaA06g19880D	28.2584	-
MDA_TS		A06	12574782	chrA06	12499743	12500256	BnaA06g19890D	29.6946	-
MDA_TS		A06	12574782	chrA06	12567871	12568231	BnaA06g19900D	27.4756	+
MDA_TS		A06	12574782	chrA06	12609413	12612427	BnaA06g19910D	398.435	-
MDA_TS		A06	12574782	chrA06	12630145	12631500	BnaA06g19920D	50.7451	-
MDA_TS		C02	9024919	chrC02	8926613	8927805	BnaC02g13650D	34.6818	+
MDA_TS		C02	9024919	chrC02	8949989	8950795	BnaC02g13660D	25.7451	-
MDA_TS		C02	9024919	chrC02	8952793	8953476	BnaC02g13670D	43.5433	-
MDA_TS		C02	9024919	chrC02	8968985	8973641	BnaC02g13680D	127.691	-
MDA_TS		C02	9024919	chrC02	8992574	8994814	BnaC02g13690D	269.261	-
MDA_TS		C02	9024919	chrC02	8997295	8999553	BnaC02g13700D	338.388	+
MDA_TS		C02	9024919	chrC02	8999969	9000668	BnaC02g13710D	17.9947	-
MDA_TS		C02	9024919	chrC02	9006369	9008375	BnaC02g13720D	188.256	+
MDA_TS		C02	9024919	chrC02	9022927	9023948	BnaC02g13730D	41.1556	-
MDA_TS		C02	9024919	chrC02	9039291	9046877	BnaC02g13740D	643.862	+
MDA_TS		C02	9024919	chrC02	9088871	9089259	BnaC02g13750D	23.7189	-
MDA_TS		C02	9024919	chrC02	9094331	9095714	BnaC02g13760D	55.2424	-
MDA_TS		C02	9024919	chrC02	9099265	9099457	BnaC02g13770D	27.2724	-
MDA_TS		C02	9024919	chrC02	9109882	9110627	BnaC02g13780D	8.7204	+
MDA_TS		C02	9024919	chrC02	9111958	9114764	BnaC02g13790D	382.426	-
MDA_TS		C02	9024919	chrC02	9118373	9120043	BnaC02g13800D	332.557	-
MDA_TS		C02	12399446	chrC02	12298751	12299627	BnaC02g16820D	120.425	-
MDA_TS		C02	12399446	chrC02	12303851	12304423	BnaC02g16830D	17.5853	-
MDA_TS		C02	12399446	chrC02	12306238	12306929	BnaC02g16840D	63.6176	-
MDA_TS		C02	12399446	chrC02	12312984	12313541	BnaC02g16850D	27.8927	+
MDA_TS		C02	12399446	chrC02	12313904	12314675	BnaC02g16860D	11.3428	+
MDA_TS		C02	12399446	chrC02	12314753	12314948	BnaC02g16870D	11.4739	+
MDA_TS		C02	12399446	chrC02	12315739	12317969	BnaC02g16880D	76.2623	+
MDA_TS		C02	12399446	chrC02	12318024	12318636	BnaC02g16890D	30.8269	+
MDA_TS		C02	12399446	chrC02	12318780	12321430	BnaC02g16900D	117.179	+
MDA_TS		C02	12399446	chrC02	12326447	12327973	BnaC02g16910D	52.9068	+
MDA_TS		C02	12399446	chrC02	12332689	12335181	BnaC02g16920D	127.986	-
MDA_TS		C02	12399446	chrC02	12335589	12341732	BnaC02g16930D	97.3182	+
MDA_TS		C02	12399446	chrC02	12342535	12344378	BnaC02g16940D	44.8202	-
MDA_TS		C02	12399446	chrC02	12350104	12350914	BnaC02g16950D	26.2579	-
MDA_TS		C02	12399446	chrC02	12353160	12355821	BnaC02g16960D	218.882	-
MDA_TS		C02	12399446	chrC02	12366512	12366809	BnaC02g16970D	25.4706	-
MDA_TS		C02	12399446	chrC02	12368890	12370154	BnaC02g16980D	52.5658	+
MDA_TS		C02	12399446	chrC02	12370293	12370419	BnaC02g16990D	11.3443	+
MDA_TS		C02	12399446	chrC02	12371352	12371862	BnaC02g17000D	29.2071	-
MDA_TS		C02	12399446	chrC02	12373368	12375086	BnaC02g17010D	83.0746	+
MDA_TS		C02	12399446	chrC02	12394469	12396487	BnaC02g17020D	110.417	-
MDA_TS		C02	12399446	chrC02	12415410	12416317	BnaC02g17030D	66.7734	+
MDA_TS		C02	12399446	chrC02	12418414	12420007	BnaC02g17040D	103.48	-
MDA_TS		C02	12399446	chrC02	12422199	12423254	BnaC02g17050D	84.9814	+
MDA_TS		C02	12399446	chrC02	12438220	12440289	BnaC02g17060D	37.0068	+
MDA_TS		C02	12399446	chrC02	12441418	12442141	BnaC02g17070D	31.3025	+
MDA_TS		C02	12399446	chrC02	12442301	12445101	BnaC02g17080D	192.11	-
MDA_TS		C02	12399446	chrC02	12462922	12463153	BnaC02g17090D	11.5	-
MDA_TS		C02	12399446	chrC02	12463319	12463642	BnaC02g17100D	25.8886	-
MDA_TS		C02	12399446	chrC02	12479762	12481802	BnaC02g17110D	41.4282	-
MDA_TS		C03	5941785	chrC03	5841327	5842012	BnaC03g12050D	28.1783	-
MDA_TS		C03	5941785	chrC03	5848040	5850400	BnaC03g12060D	433.413	+
MDA_TS		C03	5941785	chrC03	5852870	5853665	BnaC03g12070D	32.4507	+
MDA_TS		C03	5941785	chrC03	5854083	5857143	BnaC03g12080D	15.0079	-
MDA_TS		C03	5941785	chrC03	5857325	5857811	BnaC03g12090D	28.3	-
MDA_TS		C03	5941785	chrC03	5858848	5859310	BnaC03g12100D	28.5751	+
MDA_TS		C03	5941785	chrC03	5860599	5863659	BnaC03g12110D	172.448	-
MDA_TS		C03	5941785	chrC03	5873796	5874870	BnaC03g12120D	130.578	-
MDA_TS		C03	5941785	chrC03	5885729	5886664	BnaC03g12130D	53.9487	+
MDA_TS		C03	5941785	chrC03	5886820	5888021	BnaC03g12140D	15.3094	-
MDA_TS		C03	5941785	chrC03	5889030	5892218	BnaC03g12150D	264.809	-
MDA_TS		C03	5941785	chrC03	5893663	5897107	BnaC03g12160D	239.334	-
MDA_TS		C03	5941785	chrC03	5897931	5899322	BnaC03g12170D	143.549	-
MDA_TS		C03	5941785	chrC03	5899803	5900925	BnaC03g12180D	15.4622	+
MDA_TS		C03	5941785	chrC03	5900977	5901349	BnaC03g12190D	13.5633	+
MDA_TS		C03	5941785	chrC03	5902596	5904292	BnaC03g12200D	139.749	+
MDA_TS		C03	5941785	chrC03	5905434	5906596	BnaC03g12210D	133.638	+
MDA_TS		C03	5941785	chrC03	5907235	5911661	BnaC03g12220D	202.658	-
MDA_TS		C03	5941785	chrC03	5912826	5914272	BnaC03g12230D	59.6551	-
MDA_TS		C03	5941785	chrC03	5921669	5923535	BnaC03g12240D	106.949	-
MDA_TS		C03	5941785	chrC03	5927362	5928708	BnaC03g12250D	47.1031	-
MDA_TS		C03	5941785	chrC03	5928773	5929579	BnaC03g12260D	58.9982	-
MDA_TS		C03	5941785	chrC03	5932499	5932933	BnaC03g12270D	18.0192	-
MDA_TS		C03	5941785	chrC03	5933204	5933602	BnaC03g12280D	10.4629	+
MDA_TS		C03	5941785	chrC03	5933687	5935558	BnaC03g12290D	176.976	+
MDA_TS		C03	5941785	chrC03	5937280	5938603	BnaC03g12300D	52.7116	+
MDA_TS		C03	5941785	chrC03	5938856	5939951	BnaC03g12310D	81.0456	-
MDA_TS		C03	5941785	chrC03	5948440	5949871	BnaC03g12320D	90.901	+
MDA_TS		C03	5941785	chrC03	5950852	5954023	BnaC03g12330D	99.4602	-
MDA_TS		C03	5941785	chrC03	5955447	5957747	BnaC03g12340D	98.4446	+
MDA_TS		C03	5941785	chrC03	5958134	5959654	BnaC03g12350D	78.6563	-
MDA_TS		C03	5941785	chrC03	5964371	5966046	BnaC03g12360D	206.201	-
MDA_TS		C03	5941785	chrC03	5981497	5984120	BnaC03g12370D	10.1486	+
MDA_TS		C03	5941785	chrC03	5984941	5987858	BnaC03g12380D	447.702	+
MDA_TS		C03	5941785	chrC03	5987913	5989543	BnaC03g12390D	300.239	-
MDA_TS		C03	5941785	chrC03	5992427	5997143	BnaC03g12400D	228.523	+
MDA_TS		C03	5941785	chrC03	5997241	5998752	BnaC03g12410D	219.874	-
MDA_TS		C03	5941785	chrC03	6003648	6004558	BnaC03g12420D	61.7028	-
MDA_TS		C03	5941785	chrC03	6006601	6009255	BnaC03g12430D	635.819	+
MDA_TS		C03	5941785	chrC03	6009345	6011074	BnaC03g12440D	60.9646	-
MDA_TS		C03	5941785	chrC03	6017945	6020291	BnaC03g12450D	77.5261	-
MDA_TS		C03	5941785	chrC03	6021550	6023919	BnaC03g12460D	336.881	-
MDA_TS		C03	5941785	chrC03	6025980	6030281	BnaC03g12470D	825.812	-
MDA_TS		C03	5941785	chrC03	6030996	6032036	BnaC03g12480D	198.504	+
MDA_TS		C03	5941785	chrC03	6032262	6035501	BnaC03g12490D	437.301	-
MDA_TS		C03	5941785	chrC03	6035738	6037760	BnaC03g12500D	188.972	-
MDA_TS		C03	5941785	chrC03	6038372	6040974	BnaC03g12510D	234.101	-
MDA_TS		C08	9269910	chrC08	9181506	9185120	BnaC08g06650D	543.259	-
MDA_TS		C08	9269910	chrC08	9185178	9186256	BnaC08g06660D	73.1477	+
MDA_TS		C08	9269910	chrC08	9197023	9197896	BnaC08g06670D	36.8136	+
MDA_TS		C08	9269910	chrC08	9197948	9201483	BnaC08g06680D	127.541	+
MDA_TS		C08	9269910	chrC08	9209033	9210935	BnaC08g06690D	231.024	-
MDA_TS		C08	9269910	chrC08	9225496	9226888	BnaC08g06700D	67.3059	-
MDA_TS		C08	9269910	chrC08	9228716	9230068	BnaC08g06710D	265.839	-
MDA_TS		C08	9269910	chrC08	9230744	9233741	BnaC08g06720D	128.477	+
MDA_TS		C08	9269910	chrC08	9305892	9306996	BnaC08g06730D	98.3245	-
MDA_TS		C08	9269910	chrC08	9308124	9308799	BnaC08g06740D	25.8983	+
MDA_TS		C08	9269910	chrC08	9325372	9326034	BnaC08g06750D	47.2005	-
MDA_TS		C08	9269910	chrC08	9345263	9347945	BnaC08g06760D	32.3505	+
MDA_TS		C08	9269910	chrC08	9348094	9348211	BnaC08g06770D	11.4723	+
MDA_TS		C08	9269910	chrC08	9348304	9348457	BnaC08g06780D	11.3015	+
MDA_TS		C08	9269910	chrC08	9355722	9358514	BnaC08g06790D	237.877	+
MDA_TS		C08	9269910	chrC08	9369948	9372065	BnaC08g06800D	206.449	+
POD_TS	.	A01	20451218	chrA01	20349937	20351981	BnaA01g29430D	295.152	+
POD_TS	.	A01	20451218	chrA01	20353033	20354876	BnaA01g29440D	125.857	-
POD_TS	.	A01	20451218	chrA01	20380577	20381506	BnaA01g29450D	75.8012	-
POD_TS	.	A01	20451218	chrA01	20384060	20388440	BnaA01g29460D	827.197	+
POD_TS	.	A01	20496591	chrA01	20397297	20400369	BnaA01g29470D	170.044	+
POD_TS	.	A01	20496591	chrA01	20403392	20403933	BnaA01g29480D	17.7793	+
POD_TS	.	A01	20496591	chrA01	20433371	20435711	BnaA01g29490D	91.3571	+
POD_TS	.	A01	20496591	chrA01	20436307	20437842	BnaA01g29500D	199.577	-
POD_TS	.	A01	20496591	chrA01	20446422	20451318	BnaA01g29510D	759.54	+
POD_TS	.	A01	20496591	chrA01	20452353	20454267	BnaA01g29520D	259.823	+
POD_TS	.	A01	20496591	chrA01	20454694	20455715	BnaA01g29530D	96.8361	-
POD_TS	.	A01	20496591	chrA01	20456787	20459260	BnaA01g29540D	37.7135	+
POD_TS	.	A01	20496591	chrA01	20463156	20464074	BnaA01g29550D	18.1976	+
POD_TS	.	A01	20496591	chrA01	20465340	20467569	BnaA01g29560D	327.535	+
POD_TS	.	A01	20496591	chrA01	20468369	20469470	BnaA01g29570D	32.6986	+
POD_TS	.	A01	20496591	chrA01	20470056	20471992	BnaA01g29580D	397.579	+
POD_TS	.	A01	20496591	chrA01	20472054	20479198	BnaA01g29590D	1068.05	-
POD_TS	.	A01	20496591	chrA01	20480045	20481394	BnaA01g29600D	175.066	-
POD_TS	.	A01	20496591	chrA01	20482330	20484655	BnaA01g29610D	225.924	+
POD_TS	.	A01	20496591	chrA01	20484774	20484861	BnaA01g29620D	11.2593	+
POD_TS	.	A01	20496591	chrA01	20485423	20487952	BnaA01g29630D	32.9224	+
POD_TS	.	A01	20496591	chrA01	20488988	20489379	BnaA01g29640D	30.2726	+
POD_TS	.	A01	20496591	chrA01	20492146	20493570	BnaA01g29650D	131.598	-
POD_TS	.	A01	20496591	chrA01	20495443	20499782	BnaA01g29660D	724.649	-
POD_TS	.	A01	20496591	chrA01	20499845	20500037	BnaA01g29670D	14.2722	+
POD_TS	.	A01	20496591	chrA01	20508030	20509954	BnaA01g29680D	191.213	+
POD_TS	.	A01	20496591	chrA01	20510596	20515070	BnaA01g29690D	425.18	+
POD_TS	.	A01	20496591	chrA01	20525692	20526751	BnaA01g29700D	27.7271	+
POD_TS	.	A01	20496591	chrA01	20535139	20537587	BnaA01g29710D	38.044	-
POD_TS	.	A01	20496591	chrA01	20537640	20538042	BnaA01g29720D	28.9505	-
POD_TS	.	A01	20496591	chrA01	20538785	20539066	BnaA01g29730D	5.998	+
POD_TS	.	A01	20496591	chrA01	20539121	20539628	BnaA01g29740D	26.5063	+
POD_TS	.	A01	20496591	chrA01	20540667	20542701	BnaA01g29750D	116.058	-
POD_TS	.	A01	20496591	chrA01	20548037	20548879	BnaA01g29760D	15.8797	-
POD_TS	.	A01	20496591	chrA01	20555737	20558309	BnaA01g29770D	229.68	+
POD_TS	.	A01	20496591	chrA01	20558858	20559167	BnaA01g29780D	24.5646	+
POD_TS	.	A01	20496591	chrA01	20574880	20576158	BnaA01g29790D	80.9328	+
POD_TS	.	A01	20496591	chrA01	20579542	20581777	BnaA01g29800D	44.6517	-
POD_TS	.	A01	20496591	chrA01	20590390	20591173	BnaA01g29810D	31.8234	-
POD_TS	.	A02	2402539	chrA02	2301588	2303392	BnaA02g05120D	282.517	+
POD_TS	.	A02	2402539	chrA02	2303551	2306071	BnaA02g05130D	506.612	-
POD_TS	.	A02	2402539	chrA02	2306714	2311755	BnaA02g05140D	692.926	+
POD_TS	.	A02	2402539	chrA02	2312037	2312571	BnaA02g05150D	42.6354	+
POD_TS	.	A02	2402539	chrA02	2312620	2316585	BnaA02g05160D	500.527	-
POD_TS	.	A02	2402539	chrA02	2321980	2329305	BnaA02g05170D	359.162	+
POD_TS	.	A02	2402539	chrA02	2329562	2330414	BnaA02g05180D	93.2814	+
POD_TS	.	A02	2402539	chrA02	2332336	2334336	BnaA02g05190D	121.755	+
POD_TS	.	A02	2402539	chrA02	2338391	2340161	BnaA02g05200D	168.092	+
POD_TS	.	A02	2402539	chrA02	2361007	2366333	BnaA02g05210D	474.165	-
POD_TS	.	A02	2402539	chrA02	2368247	2371001	BnaA02g05220D	375.874	+
POD_TS	.	A02	2402539	chrA02	2376800	2379378	BnaA02g05230D	167.515	+
POD_TS	.	A02	2402539	chrA02	2381321	2385250	BnaA02g05240D	215.812	+
POD_TS	.	A02	2402539	chrA02	2392131	2393670	BnaA02g05250D	53.8553	+
POD_TS	.	A02	2402539	chrA02	2394480	2395423	BnaA02g05260D	55.295	+
POD_TS	.	A02	2402539	chrA02	2397597	2398479	BnaA02g05270D	28.3	+
POD_TS	.	A02	2402539	chrA02	2399955	2401870	BnaA02g05280D	45.9078	-
POD_TS	.	A02	2402539	chrA02	2403186	2408757	BnaA02g05290D	812.906	+
POD_TS	.	A02	2402539	chrA02	2409426	2413814	BnaA02g05300D	681.527	-
POD_TS	.	A02	2402539	chrA02	2417156	2419486	BnaA02g05310D	190.187	+
POD_TS	.	A02	2402539	chrA02	2419548	2420771	BnaA02g05320D	100.375	-
POD_TS	.	A02	2402539	chrA02	2421505	2425216	BnaA02g05330D	522.194	+
POD_TS	.	A02	2402539	chrA02	2433262	2436786	BnaA02g05340D	193.519	+
POD_TS	.	A02	2402539	chrA02	2440835	2441051	BnaA02g05350D	25.1026	-
POD_TS	.	A02	2402539	chrA02	2443829	2444921	BnaA02g05360D	92.2185	-
POD_TS	.	A02	2402539	chrA02	2446800	2448081	BnaA02g05370D	28.385	-
POD_TS	.	A02	2402539	chrA02	2448774	2451979	BnaA02g05380D	157.182	-
POD_TS	.	A02	2402539	chrA02	2462569	2464174	BnaA02g05390D	71.5703	-
POD_TS	.	A02	2402539	chrA02	2479050	2480107	BnaA02g05400D	131.49	+
POD_TS	.	A02	2402539	chrA02	2480806	2483472	BnaA02g05410D	293.374	+
POD_TS	.	A02	2402539	chrA02	2483605	2490550	BnaA02g05420D	1103.21	-
POD_TS	.	A02	2402539	chrA02	2491958	2494148	BnaA02g05430D	343.285	-
POD_TS	.	A02	2402539	chrA02	2495182	2497851	BnaA02g05440D	388.552	-
POD_TS	.	A02	2402539	chrA02	2501659	2503264	BnaA02g05450D	44.7421	-
POD_TS	.	A04	7676829	chrA04	7578663	7579377	BnaA04g08540D	36.2752	-
POD_TS	.	A04	7676829	chrA04	7580584	7581172	BnaA04g08550D	28.3631	+
POD_TS	.	A04	7676829	chrA04	7581486	7582464	BnaA04g08560D	39.7074	-
POD_TS	.	A04	7676829	chrA04	7592504	7593772	BnaA04g08570D	162.678	+
POD_TS	.	A04	7676829	chrA04	7598165	7600350	BnaA04g08580D	96.7797	+
POD_TS	.	A04	7676829	chrA04	7601080	7602653	BnaA04g08590D	107.1	-
POD_TS	.	A04	7676829	chrA04	7606401	7609596	BnaA04g08600D	94.9785	-
POD_TS	.	A04	7676829	chrA04	7609802	7613258	BnaA04g08610D	197.05	-
POD_TS	.	A04	7676829	chrA04	7616682	7617707	BnaA04g08620D	191.638	-
POD_TS	.	A04	7676829	chrA04	7617761	7619436	BnaA04g08630D	206.527	-
POD_TS	.	A04	7676829	chrA04	7625852	7627148	BnaA04g08640D	166.913	-
POD_TS	.	A04	7676829	chrA04	7644985	7649864	BnaA04g08650D	142.672	-
POD_TS	.	A04	7676829	chrA04	7666318	7668927	BnaA04g08660D	274.515	-
POD_TS	.	A04	7676829	chrA04	7672345	7675164	BnaA04g08670D	614.275	+
POD_TS	.	A04	7676829	chrA04	7696407	7698133	BnaA04g08680D	251.371	+
POD_TS	.	A04	7676829	chrA04	7698955	7701235	BnaA04g08690D	213.27	-
POD_TS	.	A04	7676829	chrA04	7717840	7718917	BnaA04g08700D	42.5697	-
POD_TS	.	A04	7676829	chrA04	7739536	7741856	BnaA04g08710D	254.687	+
POD_TS	.	A04	7676829	chrA04	7746314	7749247	BnaA04g08720D	236.961	+
POD_TS	.	A04	7676829	chrA04	7758394	7760364	BnaA04g08730D	294.266	+
POD_TS	.	A04	7676829	chrA04	7760721	7762442	BnaA04g08740D	55.6885	-
POD_TS	.	A04	7676829	chrA04	7764181	7765725	BnaA04g08750D	149.456	+
POD_TS	.	A04	7676829	chrA04	7765806	7768617	BnaA04g08760D	274.099	-
POD_TS	.	A06	22935105	chrA06	22833593	22835523	BnaA06g34550D	48.4761	+
POD_TS	.	A06	22935105	chrA06	22835588	22836079	BnaA06g34560D	14.1849	+
POD_TS	.	A06	22935105	chrA06	22837643	22839164	BnaA06g34570D	195.108	+
POD_TS	.	A06	22935105	chrA06	22843589	22847362	BnaA06g34580D	405.491	+
POD_TS	.	A06	22935105	chrA06	22848179	22848841	BnaA06g34590D	28.1966	-
POD_TS	.	A06	22935105	chrA06	22850752	22851420	BnaA06g34600D	28.1904	-
POD_TS	.	A06	22935105	chrA06	22855315	22858139	BnaA06g34610D	114.537	-
POD_TS	.	A06	22935105	chrA06	22858240	22858465	BnaA06g34620D	11.4894	-
POD_TS	.	A06	22935105	chrA06	22864663	22868926	BnaA06g34630D	107.04	+
POD_TS	.	A06	22935105	chrA06	22872131	22874575	BnaA06g34640D	43.7499	-
POD_TS	.	A06	22935105	chrA06	22880540	22883584	BnaA06g34650D	41.3375	-
POD_TS	.	A06	22935105	chrA06	22887249	22887672	BnaA06g34660D	24.5158	+
POD_TS	.	A06	22935105	chrA06	22889961	22892728	BnaA06g34670D	130.7	-
POD_TS	.	A06	22935105	chrA06	22892796	22893118	BnaA06g34680D	5.8877	-
POD_TS	.	A06	22935105	chrA06	22908035	22910776	BnaA06g34690D	458.476	+
POD_TS	.	A06	22935105	chrA06	22915189	22919551	BnaA06g34700D	689.717	+
POD_TS	.	A06	22935105	chrA06	22920140	22922783	BnaA06g34710D	154.424	-
POD_TS	.	A06	22935105	chrA06	22938619	22940213	BnaA06g34720D	254.162	+
POD_TS	.	A06	22935105	chrA06	22948117	22949282	BnaA06g34730D	68.1293	+
POD_TS	.	A06	22935105	chrA06	22961618	22963337	BnaA06g34740D	173.354	+
POD_TS	.	A06	22935105	chrA06	22966915	22967788	BnaA06g34750D	61.2603	-
POD_TS	.	A06	22935105	chrA06	22969029	22974129	BnaA06g34760D	149.832	-
POD_TS	.	A06	22935105	chrA06	22974230	22974869	BnaA06g34770D	31.4652	+
POD_TS	.	A06	22935105	chrA06	22975841	22976919	BnaA06g34780D	91.2745	-
POD_TS	.	A06	22935105	chrA06	22977285	22981289	BnaA06g34790D	588.035	-
POD_TS	.	A06	22935105	chrA06	22984945	22985509	BnaA06g34800D	32.0762	+
POD_TS	.	A06	22935105	chrA06	23008796	23010993	BnaA06g34810D	65.4934	+
POD_TS	.	A06	22935105	chrA06	23031630	23032137	BnaA06g34820D	69.9934	-
POD_TS	.	A06	22935105	chrA06	23032218	23034087	BnaA06g34830D	20.2416	+
POD_TS	.	C01	710432	chrC01	616930	618207	BnaC01g01300D	38.6708	-
POD_TS	.	C01	710432	chrC01	619279	621178	BnaC01g01310D	164.317	+
POD_TS	.	C01	710432	chrC01	623649	624393	BnaC01g01320D	34.8405	-
POD_TS	.	C01	710432	chrC01	628584	630899	BnaC01g01330D	158.043	-
POD_TS	.	C01	710432	chrC01	631949	634519	BnaC01g01340D	460.954	+
POD_TS	.	C01	710432	chrC01	634649	635144	BnaC01g01350D	29.8882	-
POD_TS	.	C01	710432	chrC01	657122	659656	BnaC01g01360D	342.276	-
POD_TS	.	C01	710432	chrC01	659877	662071	BnaC01g01370D	355.189	-
POD_TS	.	C01	710432	chrC01	665991	667064	BnaC01g01380D	65.5239	+
POD_TS	.	C01	710432	chrC01	674901	676262	BnaC01g01390D	100.121	-
POD_TS	.	C01	710432	chrC01	677541	679176	BnaC01g01400D	207.366	-
POD_TS	.	C01	710432	chrC01	683119	685796	BnaC01g01410D	187.317	+
POD_TS	.	C01	710432	chrC01	685938	687816	BnaC01g01420D	291.642	+
POD_TS	.	C01	710432	chrC01	688074	688375	BnaC01g01430D	24.2188	-
POD_TS	.	C01	710432	chrC01	690597	696996	BnaC01g01440D	898.912	+
POD_TS	.	C01	710432	chrC01	698468	699415	BnaC01g01450D	76.912	+
POD_TS	.	C01	710432	chrC01	701401	702362	BnaC01g01460D	143.593	+
POD_TS	.	C01	710432	chrC01	702907	704583	BnaC01g01470D	133.365	-
POD_TS	.	C01	710432	chrC01	707854	709343	BnaC01g01480D	221.261	+
POD_TS	.	C01	710432	chrC01	709704	711573	BnaC01g01490D	85.7225	-
POD_TS	.	C01	710432	chrC01	716754	718924	BnaC01g01500D	90.5468	-
POD_TS	.	C01	710432	chrC01	721961	723680	BnaC01g01510D	38.6212	-
POD_TS	.	C01	710432	chrC01	729216	730354	BnaC01g01520D	82.5518	-
POD_TS	.	C01	710432	chrC01	731918	733737	BnaC01g01530D	87.9511	-
POD_TS	.	C01	710432	chrC01	749352	751911	BnaC01g01540D	75.3072	-
POD_TS	.	C01	710432	chrC01	753061	754313	BnaC01g01550D	7.1606	+
POD_TS	.	C01	710432	chrC01	755439	765113	BnaC01g01560D	24.569	-
POD_TS	.	C01	710432	chrC01	765167	767374	BnaC01g01570D	118.895	-
POD_TS	.	C01	710432	chrC01	777688	780592	BnaC01g01580D	66.7703	+
POD_TS	.	C01	710432	chrC01	782046	789811	BnaC01g01590D	94.5135	+
POD_TS	.	C01	710432	chrC01	794850	795780	BnaC01g01600D	149.248	-
POD_TS	.	C01	710432	chrC01	796628	796889	BnaC01g01610D	30.1488	-
POD_TS	.	C01	710432	chrC01	800836	801094	BnaC01g01620D	26.1736	+
POD_TS	.	C01	710432	chrC01	801645	803532	BnaC01g01630D	349.922	+
POD_TS	.	C01	710432	chrC01	803647	804266	BnaC01g01640D	121.222	+
POD_TS	.	C01	710432	chrC01	804367	808693	BnaC01g01650D	688.708	+
POD_TS	.	C01	710432	chrC01	808886	810104	BnaC01g01660D	47.1445	-
POD_TS	.	C01	5078809	chrC01	4991150	4993500	BnaC01g08800D	82.5928	+
POD_TS	.	C01	5078809	chrC01	4999285	4999588	BnaC01g08810D	12.3262	-
POD_TS	.	C01	5078809	chrC01	5006933	5008476	BnaC01g08820D	40.9766	+
POD_TS	.	C01	5078809	chrC01	5011637	5013017	BnaC01g08830D	38.5641	+
POD_TS	.	C01	5078809	chrC01	5027624	5029611	BnaC01g08840D	120.848	+
POD_TS	.	C01	5078809	chrC01	5030065	5035994	BnaC01g08850D	49.0289	-
POD_TS	.	C01	5078809	chrC01	5039801	5041489	BnaC01g08860D	167.42	+
[truncated: 3,342 more rows]
